# Supplementary material for: An in vivo platform to select and evolve aggregation-resistant proteins
Source: Nat Commun. 2020 Apr 14;11:1816. doi: 10.1038/s41467-020-15667-1 (PMC7156504; doi:10.1038/s41467-020-15667-1)
Supplement: Supplementary file 3 — Source Data [file 41467_2020_15667_MOESM3_ESM.zip]

Archive with 20 entries (19 files):
- DOI data/
- DOI data/FigS15-WFL_hotspots_in_vivo_growth.xlsx
- DOI data/FigS9b-JTO_evolved_in_vivo_growth.xlsx
- DOI data/FigS11-Li33_DSF.xlsx
- DOI data/Fig3c-Evolved_WFL_IC50s.xlsx
- DOI data/Fig1-In_vivo_growth_biopharm_scaffolds.xlsx
- DOI data/Fig4a-WFL_mutation_frequency.xlsx
- DOI data/FigS9a-Li33_evolved_in_vivo_growth.xlsx
- DOI data/Fig3a-Evolved_WFL_in_vivo_growth.xlsx
- DOI data/FigS12b-Li33-PEG.xlsx
- DOI data/FigS7-WFL_DSF.xlsx
- DOI data/Fig4c-JTO_mutation_frequency.xlsx
- DOI data/Fig2.2-SEC_WFL_mutations.xlsx
- DOI data/FigS12a-Li33_ACSINS.xlsx
- DOI data/Fig3b-Biophysical_assesment_evolved_IgGs.xlsx
- DOI data/Fig4b-Li33_mutation_frequency.xlsx
- DOI data/FigS4-Mass_spec.zip
- DOI data/Fig2.1-In_vivo_growth_WFL_mutations.xlsx
- DOI data/data_deposit_Ebo_J_DOI_739.xls
- DOI data/Fig5-Computational_aggregation.xlsx
