# Supplementary material for: An in vivo platform to select and evolve aggregation-resistant proteins
Source: Nat Commun. 2020 Apr 14;11:1816. doi: 10.1038/s41467-020-15667-1 (PMC7156504; doi:10.1038/s41467-020-15667-1)
Supplement: Supplementary file 3 — Source Data [file 41467_2020_15667_MOESM3_ESM.zip › DOI data/FigS15-WFL_hotspots_in_vivo_growth.xlsx]

## Sheet: Sheet1
Ampicillin (µg/mL)	WFL			STT			F30S			W35R			F36S			I56V			I57T			I59T			F62S			I110T			L112cP			K18E			N57D			I71T
0	5	5	5	5	5	5	5	5	5	5	5	5	5	5	5	5	5	5	5	5	5	5	5	5	5	5	5	5	5	5	5	5	5	5	5	5	5	5	5	5	5	5
20	5	5	5	5	5	5	5	5	5	5	5	5	5	5	5	5	5	5	5	5	5	5	5	5	5	5	5	5	5	5	5	5	5	5	5	5	5	5	5	5	5	5
40	4	5	1	5	5	5	5	5	5	5	5	5	3	5	3	1	3	2	5	5	5	5	5	5	5	5	5	5	5	5	5	5	5	5	5	2	3	4	3	4	3	4
60	1	1	0	5	5	5	5	5	4	5	5	5	2	1	1	1	1	1	5	5	5	5	5	5	5	5	5	5	5	5	4	2	1	3	1	1	2	1	1	1	0	1
80	0	0	0	5	5	5	3	4	1	5	5	5	0	0	0	0	0	0	5	5	2	5	5	4	5	5	5	5	5	5	3	1	1	1	0	0	1	1	0	1	0	0
100	0	0	0	5	5	5	1	2	1	4	4	4	0	0	0	0	0	0	4	3	1	2	3	2	5	5	2	2	3	2	2	1	0	0	0	0	1	0	0	1	0	0
120	0	0	0	5	5	4	1	1	0	3	2	2	0	0	0	0	0	0	3	2	1	1	2	1	4	5	1	1	2	1	1	1	0	0	0	0	1	0	0	0	0	0
140	0	0	0	5	5	4	0	1	0	2	1	1	0	0	0	0	0	0	1	1	1	1	1	1	3	4	0	1	1	0	1	0	0	0	0	0	0	0	0	0	0	0
AUC (A.U.)	250	270	170	700	700	670	450	500	370	610	580	580	250	270	230	190	230	210	600	560	440	520	560	500	660	690	580	520	560	510	460	350	366	330	270	210	310	270	230	290	210	250
