# Supplementary material for: An in vivo platform to select and evolve aggregation-resistant proteins
Source: Nat Commun. 2020 Apr 14;11:1816. doi: 10.1038/s41467-020-15667-1 (PMC7156504; doi:10.1038/s41467-020-15667-1)
Supplement: Supplementary file 3 — Source Data [file 41467_2020_15667_MOESM3_ESM.zip › DOI data/FigS9b-JTO_evolved_in_vivo_growth.xlsx]

## Sheet: Sheet1
Clone ID	In vivo growth (A.U.)
62	280
32	360
WT JTO	360
37	440
38	440
39	440
65	520
19	600
22	600
25	600
41	600
43	600
45	600
20	680
33	680
48	680
49	680
69	680
72	680
23	760
26	760
46	760
64	760
68	760
70	760
28	840
30	840
34	840
42	840
47	840
56	840
10	920
18	920
31	920
36	920
44	920
50	920
51	920
58	920
76	920
14	1000
27	1000
53	1000
63	1000
74	1000
75	1000
9	1080
60	1080
11	1160
16	1160
17	1160
21	1160
40	1160
29	1240
54	1240
8	1320
24	1320
61	1320
73	1320
12	1360
59	1360
3	1440
7	1440
13	1440
15	1440
52	1440
67	1440
5	1560
55	1560
71	1560
2	1760
57	1760
4	2000
6	2240
35	2680
1	2760
