# Supplementary material for: An in vivo platform to select and evolve aggregation-resistant proteins
Source: Nat Commun. 2020 Apr 14;11:1816. doi: 10.1038/s41467-020-15667-1 (PMC7156504; doi:10.1038/s41467-020-15667-1)
Supplement: Supplementary file 3 — Source Data [file 41467_2020_15667_MOESM3_ESM.zip › DOI data/FigS11-Li33_DSF.xlsx]

## Sheet: Sheet1
Temperature	Li33 WT			Y88D			I36T			L53P
20	-4.2	33.73	30.11	25.81	15.65	19.65	10.41	22.73	-40.86	155.05	191.61	201.71
20.2	-9.11	73.08	65.23	55.92	33.92	42.57	22.56	49.26	-88.53	335.94	415.16	437.04
20.4	-8.41	67.46	60.22	51.62	31.31	39.29	20.83	45.47	-81.72	310.09	383.22	403.42
20.6	-8.41	67.46	60.22	51.62	31.31	39.29	20.83	45.47	-81.72	310.09	383.22	403.42
20.8	-8.41	67.46	60.22	51.62	31.31	39.29	20.83	45.47	-81.72	310.09	383.22	403.42
21	-8.18	68.15	60.63	52.41	31.68	39.57	21.27	45.86	-81.12	331.87	385.39	407.06
21.2	-10.25	63.76	58.27	47.39	29.36	37.8	18.15	43.35	-86	197.84	371.43	384.45
21.4	-9.29	55.86	51.6	38.62	24.97	34.88	15.24	39.3	-86.75	-68.92	347.7	340.38
21.6	-1.66	51.05	47.23	32.99	22.51	33.65	15.48	36.03	-73.2	-265.03	339.91	312.45
21.8	8.92	46.75	45.12	29.23	21.43	31.82	14.76	34.33	-51.71	-418.5	345.99	294.33
22	17.89	41.76	42.64	22.23	19.88	28.86	15.12	32.63	-31.12	-520.34	356.17	277.56
22.2	23.4	38.91	40.26	12.24	18.24	27.8	17.81	30.99	-18.13	-571.41	363.93	274.3
22.4	25.5	36.27	39.74	2.27	18.56	27.33	18.91	30.26	-9.92	-589.02	366.87	282.09
22.6	24.71	31.91	39.21	-8.01	18.16	25.64	18.1	30.04	-5.21	-568.56	363.85	285.73
22.8	22.27	28.43	37.08	-17.59	17.07	23.74	18.23	29.73	-2.93	-487.54	359.79	293.87
23	21.37	25.48	35.72	-20.17	17.67	23.1	18.52	28.5	-0.9	-371.19	359.03	308.73
23.2	22.84	22.16	35.49	-14.01	18.98	23.35	18.44	29.07	2.86	-253.48	359.46	319.18
23.4	25.93	20.58	35.01	-4.77	18.91	23.4	17.43	30.79	7.13	-112.53	363.01	329.93
23.6	29.42	20.39	32.94	4.99	18.63	23.02	16.97	31.32	9.6	-0.64	370.18	341.35
23.8	31.23	20.2	31.96	11.47	18.08	23.33	17.1	31.68	12.55	49.48	380.54	346.17
24	31.1	19.15	30.83	14.27	17.08	21.75	15.97	33.63	15.47	76.32	389.07	351.25
24.2	30.88	17.69	28.63	13.61	16.5	16.83	13.33	32.6	16.29	78.7	390.92	355.07
24.4	32.16	15.2	25.87	9.65	16.31	12.86	12.23	29.46	15.52	41.4	389.36	348.96
24.6	33.71	12.69	24.84	5.45	15.7	10.49	11.66	28.71	16.67	38.82	389.03	350.37
24.8	37.26	11.96	24.5	5.26	16.21	6.91	10.01	28.19	17.39	74.72	385.45	357.73
25	40.26	12.69	24.06	4.83	16.96	6.04	8.57	25.74	17.21	98.13	379.97	355.92
25.2	40.17	12.61	24.02	3.14	15.13	9.17	7.28	26.47	18.37	133.49	378.55	356.31
25.4	33.44	13.16	23.36	2.99	12.84	10.88	6.25	29.63	19.16	182.3	377.27	365.56
25.6	23.65	14.37	21.63	2.83	12.9	11.05	5.66	29.13	18.84	219.68	376.69	368.23
25.8	11.86	12.24	19.36	0.76	13.51	12.19	5.66	27.91	18.3	246.73	377.27	364.9
26	-4.18	9.93	17.11	-0.71	13.43	11.19	5.78	29.66	17.64	276.26	380.24	369.71
26.2	-21.71	10.06	15.2	-0.38	15.57	7.28	6.04	29.98	15.9	302.32	384.51	377.49
26.4	-34.63	10.04	16.11	0.33	18.7	5.19	5.62	28.45	16.5	329.53	389.69	383.57
26.6	-44.42	9.31	17.13	0.38	19.93	4.82	5.36	30.41	18.02	341.98	393.8	392.39
26.8	-52.83	10.93	17.83	1.21	18.68	4.27	4.71	33.76	18.99	318.18	396.12	404.93
27	-51.54	12.79	19.89	3.54	18.79	4.8	4.18	34.65	20.47	274.18	397.87	414.25
27.2	-43.27	13.33	20.76	4.35	20.19	5.97	5.26	36.05	23.27	232.72	400.46	419.68
27.4	-34.34	13.32	18.35	4.07	21.19	5.74	6.95	38.96	23.31	185.56	402.74	423.83
27.6	-23.46	13.55	16.93	6.08	22.25	5.69	7.72	40.93	21.6	145.74	404.05	431.1
27.8	-11.59	15.01	16.24	8.78	24.79	5.87	8.47	42.36	21.12	148.78	406.3	440.53
28	-4.44	15.67	14.66	8.9	26.81	5.74	9.92	44.87	20.33	178.88	406.11	450.95
28.2	0.53	16.03	14.63	9.8	26.72	6.15	10.89	47.23	18.18	208.52	404.42	467.29
28.4	4.8	18.45	16.89	12.71	26.22	6.89	11.91	48.84	17.74	242.36	404.41	487.94
28.6	6.71	18.99	19.23	14.08	27.12	6.35	13.02	50.17	19.82	255.79	403.45	502.1
28.8	8.9	17.45	20.95	14.02	28.91	6.57	14.76	51.88	21.7	243.06	405.08	514.85
29	11.55	18.31	22.54	15.95	29.77	8.04	16.37	53.54	23.84	215.87	411.81	530.06
29.2	12.59	19.78	24.25	18.07	31.49	8.92	17.93	54.87	26.77	178.05	416.79	536.88
29.4	14.17	19.66	25.41	17.68	33.18	10.32	19.79	56.7	29.5	140.99	421.77	540.67
29.6	16.5	22.75	25.33	17.07	33.37	12.63	21.12	58.47	29.44	135.3	427.61	546.8
29.8	17.61	25.05	25.42	18.11	32.81	13.78	21.36	59.55	27.83	151.67	428.81	546.06
30	18.53	23.18	24.43	18.35	33.03	13.89	22.07	59.93	25.69	179.08	427.75	542.34
30.2	18.9	22.04	22.06	17.47	32.72	14.94	22	60.42	23.93	214.44	424.9	542.54
30.4	18.2	20.69	20.55	18.54	33.13	15.03	19.59	61.2	22.15	239.21	418.29	538.99
30.6	17.98	15.76	19.86	20.12	34.2	14.69	18.84	61.83	21.39	247.83	414.34	533.28
30.8	16.2	11.75	18.95	19.78	34	15.75	19.08	61.99	22.72	244.04	412.93	531.86
31	12.26	10.01	19.91	19.7	33.14	15.79	17.15	64.06	24.9	227.32	408.57	526.65
31.2	10.64	6.87	20.62	20.12	31.79	15.38	16.17	66.15	25.92	201.75	406.88	516.51
31.4	10.57	5.13	20.3	19.36	30.12	16.54	17.78	66.81	26.47	179.93	408.68	506.52
31.6	8.41	6.59	20.72	18.86	28.17	17.06	18.1	68.83	27.88	157.53	408.3	496.06
31.8	8.07	9.84	20.77	18.98	26.85	15.64	18.39	71.36	28.09	135.31	404.93	484.61
32	11.02	13.6	20.46	19.04	25.15	15.81	21.15	71.31	26.82	126.52	401.95	474.51
32.2	13.23	16.68	21.46	19.47	24.71	16.67	24.63	71.34	25.96	130.47	400.68	466.89
32.4	13.92	18.83	20.85	19.54	23.71	16.79	27.41	71.9	26.92	137.58	394.83	458.5
32.6	15.68	20.77	19.16	20.61	21.59	17.88	29.81	71.93	28.08	148	386.1	447.36
32.8	18.23	20.26	18.89	22.39	20.94	20.31	32.98	72.18	27.88	158.38	382.21	438.35
33	19.49	18.26	18.21	23.21	21.4	23.03	35.2	72.34	29.67	161.9	380.76	429.31
33.2	17.27	18.72	18.03	24.58	20.75	24.35	35.04	72.63	33.18	163.45	376.47	416.94
33.4	14.31	19.31	20.49	27.07	20.63	25.08	34.62	72.68	34.11	168.89	374.85	406.57
33.6	12.5	18.12	23.19	26.81	21.69	26.53	36.09	70.68	33.28	170.13	374	399.66
33.8	9.19	18.44	25.25	26.39	21.02	27.56	37.22	68.02	35.3	172.2	368.68	390.12
34	6.12	21.11	27.74	28.56	20.46	27.59	38.75	67.44	36.64	177.83	362.69	382.08
34.2	7.62	22.53	29.75	29.1	20.45	28.61	42.28	66.55	35.49	180.58	357.75	377.33
34.4	11.15	23.32	31.05	28.79	19.23	29.93	46.73	65.97	36.22	178.99	354.9	372.47
34.6	12.28	25.04	32.5	29.63	17.74	30	51.23	66.52	39.15	184.42	355.63	368.57
34.8	13.31	26.53	33.69	30.12	17.17	30.53	54.62	67.96	39.92	189.41	358.57	362.94
35	13.6	26.21	33.7	28.11	16.6	31.61	57.9	68.79	39.53	187.22	362.63	358.31
35.2	11.77	25.32	33.12	26.9	16.47	32.39	61.03	69.43	41.08	189.62	369.6	354.21
35.4	9.22	26.67	33.74	26.32	17.1	33.08	63.22	69.63	42.14	195.63	373.3	349.97
35.6	8.3	28.94	33.98	25.37	18.3	33.83	63.77	69.09	41.67	189.69	371.9	346.6
35.8	7.5	29.89	34.18	24.25	18.92	34.57	65.02	67.49	42.26	179.09	368.93	347.19
36	6.24	31.85	37.53	23.8	18.6	34.58	65.55	65.23	44.02	174.88	362.99	345.71
36.2	5.36	34.7	41.27	23.74	17.64	34.05	65.47	62.22	44.52	164.3	353.87	343.26
36.4	4.18	34.99	41.81	23.51	16.44	33.64	66.55	59.17	44	148.47	345.01	341.47
36.6	3.47	34.47	42.68	24.36	14.96	33.88	67.43	58.18	43.16	145.98	338.88	336.01
36.8	3.9	34.48	44.96	25	14.88	32.72	67.45	57.65	43.38	153.13	334.83	328.05
37	5.36	33.96	43.3	25.94	14.82	31.31	67.5	56	43.47	155.45	331.38	322.08
37.2	7.71	33.91	41.11	26.07	14.06	31.41	67.52	55.22	43.4	155.67	326.33	316.72
37.4	10.62	33.9	41.9	26.07	15.18	31.34	66.04	55.35	44.7	157.63	321.14	310.51
37.6	11.5	33.77	42.09	25.74	15.59	30.15	64.65	53	47.01	156.93	316.32	307.52
37.8	11.99	35.61	39.77	25.4	13.55	30.8	64.97	49.61	47.62	149.42	309.23	306.92
38	13.63	36.91	39.03	25.14	12.89	32.12	66.33	47.89	48.8	145.39	301.51	304.52
38.2	12.79	37.56	39.55	25.29	13.47	31.22	66.38	45.68	49.82	149.03	297.45	301.83
38.4	11.29	39.69	39.16	24.24	11.89	31.28	66.53	42.76	48.46	153.01	297.18	301.09
38.6	12.43	40.88	39.61	22.31	12.56	31.96	68.02	41.2	46.66	153.96	296.05	298.14
38.8	13.79	40.71	41.51	20.72	15.85	30.31	67.71	40.78	45.21	157.64	295.49	293.06
39	13.78	41.64	43.63	18.11	16.86	27.93	65.59	40.04	42.34	160.29	296.68	287.57
39.2	15.89	41.19	44.45	15.71	16.67	27.67	65.06	39.65	40.74	158.83	294.66	281.47
39.4	18.67	40.67	44.32	15.03	18.45	26.76	64.25	38.71	41.09	159.19	288.83	274.73
39.6	19.48	41.89	43.77	15.09	17.41	25.22	62.69	37.02	40.67	159.37	282.26	269.51
39.8	19.01	42.01	43.63	16.32	13.75	25.56	61.39	34.93	40.88	159.25	275.05	264.03
40	18.09	40.94	42.97	17.85	12.5	27.06	60.54	32.34	40.96	159.84	267.69	260.48
40.2	16.57	41.75	41.36	18.53	12.65	26.83	59.65	28.76	39.05	159.28	259.66	260.59
40.4	14.09	42.04	39.89	19.99	10.9	25.71	58.95	25.95	37.81	155.3	251.28	258.88
40.6	12.21	40.37	38.53	21.29	10.49	24.2	57.12	24.98	37.95	153.46	243.96	256.32
40.8	12.14	39.14	36.07	19.65	11.86	21.69	54.39	24.2	35.81	150.53	237.19	256.51
41	12.52	38.62	33.9	18.71	10.69	18.83	51.45	24.12	34.25	146.7	229.5	253.35
41.2	12.65	36.99	32.91	18.87	9.07	16.82	47.15	25.09	34.53	146.63	225.4	245.22
41.4	14.15	34.94	31.37	16.83	9.34	15.2	42.47	24.5	32.16	146.81	222.04	238.49
41.6	15.45	34.38	29.48	15.29	7.96	15.25	37.41	21.76	29.26	143.54	217.9	232.54
41.8	14.69	33.98	28.21	15.74	5.73	15.39	33.92	19.18	28.55	140.7	215.52	225.65
42	14.03	32.69	27.08	15.53	7.01	14.29	31.7	15.27	26.9	136.91	213.78	220.19
42.2	13.98	32.24	26.17	14.69	7.79	13.12	29.39	11.94	24.15	131.77	209.63	216.54
42.4	11.99	31.18	25.67	14.06	6.54	12.28	26.32	11.37	23.36	130.27	206.09	212.31
42.6	10.16	29.55	24.75	12.3	7.91	10.93	24.66	10.93	22.3	130.9	204.35	206.22
42.8	9.86	28.05	24.49	11.26	10.1	9.56	22	9.41	19.78	131.87	200.52	198.92
43	9.9	26.4	22.82	10.38	8.72	9.4	16.69	8.92	18.04	133.92	196.28	193.95
43.2	9.87	24.32	19.73	9.2	6.46	8.69	12.19	8.6	17	133.7	193.38	189.24
43.4	10.82	22.87	17.87	9.25	4.92	6.71	9.45	5.47	14.92	133.37	190.36	182.28
43.6	11.76	20.5	16.83	9.95	3.26	4.6	6.97	1.46	12.41	134.3	186.08	176.58
43.8	11.75	18.14	13.14	8.16	1.18	3.7	4.29	-0.08	11.57	133.64	183.87	170.31
44	10.3	16.53	9.82	6.5	0.37	2.08	2.79	-1.76	10.25	133.7	181.59	161.47
44.2	7.33	13.92	8.46	5.71	2.46	0.81	0.5	-6.4	7.71	134.98	177.92	154.28
44.4	4.9	11.4	6.07	3.89	5.19	1.3	-3.25	-9.16	6.01	132.49	175.17	150.81
44.6	1.85	8.96	3.38	1.79	4.5	0.43	-8.74	-8.78	4.38	127.64	170.63	145.59
44.8	-1.4	6.03	1.41	1.31	3.21	-2.1	-13.05	-10.73	0.83	124.75	162.48	142.44
45	-3.28	3.76	0.8	1	3.29	-4.13	-15.56	-13.09	-2.21	121	154.35	140.58
45.2	-3.07	1.82	0.11	-0.22	0.64	-5.8	-17.97	-12.72	-4.14	117.17	144.73	135.45
45.4	-4.34	-1.31	-1.81	-1.59	-3.1	-8.69	-19.22	-12.54	-6.41	115.47	134.07	129.51
45.6	-6.22	-3.81	-4.55	-2.68	-3.19	-11.28	-19.48	-14.32	-9.32	113.57	126.88	125.21
45.8	-7.25	-6.46	-5.46	-3.66	-2.43	-13.29	-21.12	-16.42	-11.34	109.09	121.72	120.58
46	-9.45	-10.57	-8.22	-5.62	-4.68	-15.29	-24.28	-18.52	-12.74	104.66	116.92	115.39
46.2	-13.83	-14.34	-13.7	-7.02	-5.92	-18.33	-27.55	-21.85	-14.7	101.12	114.26	110.73
46.4	-17.34	-16.58	-16.85	-8.55	-6.39	-21.59	-31.57	-26.15	-17.43	95.3	109.55	105.56
46.6	-19.46	-18.9	-19.94	-11.24	-8.66	-23.21	-35.57	-29.92	-19.6	89.22	102.53	101.18
46.8	-23.52	-21.01	-25.36	-14.28	-11.59	-24.86	-39.96	-33.03	-21.45	85.44	95.29	94.54
47	-27.86	-24.08	-28.97	-17.31	-12.06	-27.61	-45.07	-36.16	-25.34	81.44	86.54	87.84
47.2	-31.45	-27.64	-30.32	-21.17	-12.33	-29.89	-48.47	-38.68	-30.21	75.56	78.11	82.31
47.4	-34.84	-31.71	-33.55	-23.39	-13.05	-30.54	-51.32	-41.73	-33.54	72.78	71.56	75.51
47.6	-39.14	-36.12	-36.9	-24.44	-13.58	-32.85	-55.26	-46.85	-36.05	72.82	63.77	68.15
47.8	-43.47	-41.52	-38.47	-27.2	-14.66	-36.89	-58.61	-51.58	-40.34	70.91	56.28	61.63
48	-47.97	-47.57	-42.38	-30.07	-16.95	-40.93	-61.84	-56.21	-43.99	67.26	49.09	55.37
48.2	-53.06	-54.15	-48.82	-33.02	-21.09	-45.48	-67.04	-62.56	-46.67	63.92	39.68	48.39
48.4	-60.2	-61.68	-55.2	-39.25	-25.83	-53.01	-74.48	-68.36	-52.06	56.09	29.31	40.9
48.6	-68.3	-70.32	-61.27	-46.87	-31.68	-61.12	-81.53	-72.19	-59.82	42.67	18	31.72
48.8	-75.54	-79.12	-69.53	-52.3	-36.45	-66.9	-87.32	-76.82	-67.13	29.41	5.3	20.77
49	-82.16	-85.67	-76.31	-57.72	-40.59	-72.36	-92.73	-80.64	-73.08	17.74	-8.13	7.49
49.2	-87.66	-92.2	-80.9	-64.13	-44.44	-78.98	-98.85	-83.64	-79.08	6.94	-23.06	-6.45
49.4	-92.8	-99.19	-85.9	-67.67	-47.31	-83.68	-103	-86.87	-83.4	-2.06	-38.81	-20.02
49.6	-98.83	-105.32	-91.69	-70.39	-48.53	-87.5	-105.42	-90.07	-85.14	-8.65	-53.22	-35.74
49.8	-105.54	-112.28	-96.74	-76.49	-51.31	-94.23	-110.63	-94.34	-86.53	-15.27	-70.29	-50.23
50	-111.98	-120.31	-103.66	-82.01	-55.07	-102.15	-116.14	-101.21	-90.71	-21.89	-87.14	-61.5
50.2	-120.65	-127.99	-111.83	-85.69	-56.92	-108.93	-118.98	-107.16	-95.63	-29.25	-100.43	-73.24
50.4	-129.95	-136.11	-119.36	-92.4	-61.35	-116.9	-121.94	-112.34	-100.19	-35.38	-114.59	-83.86
50.6	-136.71	-146.05	-127.58	-100.45	-68.3	-126.98	-127.51	-119.13	-106.45	-41.63	-127.88	-90.98
50.8	-143.53	-154.29	-135.06	-105.66	-74.52	-136.13	-131.45	-123.88	-112.77	-48.13	-136.66	-97.9
51	-153.42	-163.13	-142.21	-112.9	-80.52	-144.6	-134.67	-126.27	-116.45	-54.46	-144.52	-107.12
51.2	-163.47	-174.82	-151.18	-123.2	-89.02	-155.45	-141.12	-128.85	-119.22	-60.69	-154.2	-115.96
51.4	-173.35	-186.88	-161.94	-133.11	-97.44	-168.49	-148.43	-132.2	-124.06	-68.94	-162.31	-127.44
51.6	-185.66	-198.44	-171.73	-143.17	-103.66	-181.36	-154.34	-134.73	-129.22	-77.37	-170.69	-138.26
51.8	-198.77	-211	-183.88	-155.25	-110.51	-195.29	-159.58	-137.57	-134.43	-85.97	-181.82	-146.03
52	-210.13	-224.49	-196.27	-168.02	-120.38	-212.2	-165.86	-142.52	-140.68	-98.35	-194.04	-155.05
52.2	-220.35	-236.85	-206.81	-180.3	-129.51	-228.7	-171.09	-149.38	-148.09	-112.47	-205.31	-163.17
52.4	-231.03	-248.84	-217.26	-193.27	-136.98	-243.3	-174.82	-155.27	-154.4	-125.12	-212.97	-166.8
52.6	-242.47	-262.29	-229.42	-206.87	-148.32	-258.59	-179.69	-161.47	-159.05	-136.48	-219.27	-172.64
52.8	-253.87	-277.42	-241.86	-221.35	-156.64	-274.99	-187.05	-170.33	-163.81	-145.08	-222.91	-182.75
53	-266.29	-292.68	-253.51	-235.59	-158.17	-289.48	-193.58	-177.06	-169.68	-147.67	-223.53	-189.28
53.2	-281.36	-308.1	-265.79	-249.72	-161.77	-304.57	-198.38	-180.08	-174.68	-145.14	-222.43	-195.01
53.4	-296.71	-324.5	-280.29	-264.4	-166.27	-323.3	-205.58	-185.07	-179.92	-140.77	-223.4	-204.07
53.6	-312.05	-340.88	-295.03	-280.1	-167.49	-342.78	-212.8	-191.98	-187.62	-134.6	-226.14	-210.19
53.8	-328.54	-358.54	-309.39	-295.72	-177.07	-363.59	-218.64	-195.39	-195.11	-128.36	-228.65	-213.53
54	-345.58	-376.95	-327.63	-311.99	-196.19	-387.16	-225.24	-199.23	-201.82	-123.97	-233.38	-218.94
54.2	-361.02	-394.26	-346.84	-329.49	-214.1	-410.38	-233.24	-207.86	-209.56	-122.86	-241.3	-224.13
54.4	-375.25	-410.3	-361.1	-344.79	-232.19	-430.94	-240.41	-214.4	-215.66	-121.2	-249.81	-225.33
54.6	-387.57	-424.48	-374.38	-358.45	-251.47	-449.81	-245.62	-216.11	-218.71	-118.03	-253.68	-228.56
54.8	-397.02	-433.96	-386.65	-371.68	-265.69	-464.79	-248.85	-219.26	-220.95	-115.91	-257.71	-232.27
55	-403.76	-438.84	-391.24	-382.19	-275.2	-477.13	-250.66	-223.35	-221.43	-113.09	-259.77	-230.86
55.2	-408.01	-443.49	-393.06	-390.2	-284.48	-488.8	-251.98	-223.65	-219.84	-109.29	-255.25	-228.51
55.4	-409.98	-447.52	-397.88	-398.81	-293.6	-497.98	-250.19	-223.41	-219.75	-106.65	-249.91	-228.52
55.6	-409.67	-448.04	-399.28	-405.14	-301.93	-509.82	-247.47	-224.61	-220.93	-108.13	-249.37	-226.72
55.8	-408.73	-448.49	-397.49	-409.21	-309.24	-525.01	-245.83	-224.45	-221.3	-112.47	-247.84	-225.11
56	-405.43	-449.81	-398.75	-413.92	-315.14	-535.9	-243.55	-222.27	-221.83	-119.66	-247.08	-228.85
56.2	-400.63	-446.57	-398.67	-417.03	-318.82	-544.19	-240.64	-219.28	-222.1	-128.72	-252.23	-233.96
56.4	-394.46	-438.86	-392.52	-416.83	-320.24	-551.66	-237.99	-216.51	-219.73	-140.44	-256.9	-237.3
56.6	-384.64	-429.02	-383.25	-414.73	-319.4	-546.29	-234.39	-212.51	-214.65	-151.24	-259.72	-240.46
56.8	-369.72	-414.06	-372.34	-408.41	-316.29	-530.66	-228.47	-206.5	-208.77	-157.76	-262.8	-242.74
57	-351.65	-393.16	-357.05	-397.07	-310.53	-515.14	-220.96	-199.21	-202.45	-163.75	-264.17	-240.77
57.2	-329.81	-370.37	-336.42	-382.31	-302.34	-495.04	-210.03	-192.04	-193.78	-168.01	-261.96	-238.47
57.4	-305.31	-345.81	-312.84	-365.66	-291.36	-470.99	-199.06	-182.73	-183.16	-169.52	-257.73	-236.99
57.6	-280.62	-318.22	-290.76	-348	-277.6	-450.79	-189.05	-171.78	-173.21	-171.69	-252.83	-235.2
57.8	-254.74	-290.02	-266.73	-330.2	-260.87	-429.58	-178	-162.44	-161.73	-177.07	-248.84	-231.91
58	-228.97	-263.49	-240.47	-310.95	-242.93	-405.04	-166.34	-152.97	-148.67	-180.61	-245.07	-231.27
58.2	-204.11	-236.46	-216.35	-290.65	-224.52	-380.33	-155.77	-141.27	-138.04	-184.33	-240.64	-230.36
58.4	-178.47	-209.53	-195.3	-269.3	-205.91	-354.94	-144.58	-131.26	-128.52	-190.06	-239.79	-228.41
58.6	-154.92	-186.43	-171.41	-246.44	-188.69	-329.75	-132.52	-123.71	-118.97	-195.09	-238.93	-227.38
58.8	-135.71	-164.43	-146.55	-224.37	-173.96	-306.51	-122.28	-113.61	-111.38	-198.52	-234.92	-227.87
59	-116.49	-142.37	-125	-203.65	-158.58	-282.95	-113.91	-103.25	-102.84	-200.96	-232.27	-226.98
59.2	-98.19	-122.91	-104.68	-183.72	-143.08	-259.39	-105.81	-95.72	-93.14	-202.01	-232.95	-227
59.4	-82.71	-102.91	-82.85	-164.01	-128.56	-236.91	-97.25	-86.73	-85.38	-200.19	-230.27	-227.34
59.6	-65.91	-81.54	-63.21	-145.94	-113.25	-212.57	-88.86	-76.72	-76.97	-197.17	-225.04	-225.02
59.8	-47.6	-63.44	-48.24	-127.42	-97.37	-187.85	-80.36	-69.7	-66.78	-191.4	-221.65	-221
60	-31.86	-47.31	-33.17	-108.52	-83.25	-164.77	-71.47	-64.03	-58.43	-183.72	-215.83	-214.45
60.2	-16.47	-30.1	-17.86	-90.64	-70.17	-142.09	-63.7	-56.76	-50.86	-175.59	-206.71	-204.13
60.4	-1.8	-17.26	-4.51	-73.86	-56.58	-119.27	-58.07	-50.63	-42.01	-168.64	-196.85	-194.07
60.6	10.96	-8.23	6.59	-55.99	-43.98	-98.65	-52.98	-45.05	-33.38	-158.78	-186.45	-185.21
60.8	22.12	3.64	18.2	-40.25	-31.44	-78.81	-48.18	-38.48	-27.21	-148.72	-174.96	-174.62
61	31.5	16.84	29.99	-27.58	-19.77	-58.84	-44.08	-32.7	-23	-142.01	-163.71	-166.63
61.2	39.01	27.19	40.74	-16.07	-8.29	-39.93	-39.5	-28.21	-17.67	-136.33	-152.13	-158.87
61.4	46.68	38.11	48.64	-6.01	1.7	-22.69	-34.06	-24.39	-12.92	-127.58	-143.98	-148.99
61.6	54.09	52.04	56.01	3.26	10.71	-7.76	-28.93	-20.8	-9.45	-118.44	-137.97	-138.6
61.8	61.42	62.26	64.41	13.76	18.75	4.25	-24.53	-18.52	-4.82	-111.42	-129.43	-128.75
62	68.41	69.3	70.95	24.81	26.37	14.77	-21.64	-16.67	1.37	-102.06	-119.25	-116.4
62.2	73.29	77.96	73.73	35.23	33.15	23.32	-20.42	-15.37	5.21	-89.3	-110.03	-104.91
62.4	77.45	86.8	78.21	45.7	39.37	31.51	-19.98	-13.63	8.61	-77.68	-96.65	-93.04
62.6	79.09	91.86	84.47	53.03	43.76	41.85	-21.22	-13.03	13.23	-70.36	-80.92	-78.31
62.8	77.91	96.51	86.71	58.51	47.28	50.76	-22.94	-11.81	15.23	-60.81	-69.26	-65.79
63	78.2	101.87	86.82	64.01	51.53	58.43	-22.7	-10.59	15.66	-48.77	-60.21	-54.54
63.2	80.73	105.36	89.82	68.56	53.72	66.59	-22.47	-10.25	17.46	-41.17	-47.99	-39.93
63.4	81.12	105.71	91.75	71.24	54.04	71.7	-23.3	-10.02	17.89	-35.42	-36.76	-26.45
63.6	82.4	105.16	89.56	73.19	56.52	73.26	-24.8	-11.69	13.9	-24.81	-29.56	-17.49
63.8	85.17	106.18	89.07	73.89	57.8	75.24	-28.6	-15.44	11.45	-14.09	-20.9	-6.05
64	85.32	105.97	92.04	72.89	55.01	75.3	-34.53	-18.38	9.33	-8.28	-10.74	6.26
64.2	83.08	103.43	93.6	72.5	53.94	72.48	-41.27	-20.82	3.99	1.79	-3.13	13.76
64.4	81.11	103	92.09	71.34	54.41	70.87	-49.77	-26.02	0.39	15.46	3.47	21.22
64.6	78.83	103.92	92.73	68.58	51.6	68.78	-57.42	-30.42	-0.76	22.18	11.99	30.52
64.8	75.6	100.53	93.14	64.9	47.92	66.66	-62.3	-34.57	-5.09	26.51	22.67	38.69
65	73.33	96.19	89.08	59.39	46.33	63.97	-68.78	-39.95	-9.39	35.64	33.36	46.02
65.2	71.86	93.58	84.31	50.72	42.58	59.72	-77.12	-47.46	-10.32	42.24	42.03	54.78
65.4	70.23	89.57	81.71	41.18	36.23	52.52	-84.32	-56.5	-13.84	45.34	51.47	63.67
65.6	67.74	85.46	78.21	31.19	29.48	43.25	-94.06	-63.37	-19.53	52.08	60.27	73.25
65.8	65.02	84.5	73.57	19.5	22.96	31.15	-107.59	-69.75	-23.46	59.91	64.53	81.81
66	62.1	82.68	68.67	7.52	15.25	17.15	-120.53	-79.71	-29.94	64.34	69.23	89.12
66.2	57.98	79.02	63.01	-5.84	5.38	1.68	-131.92	-88.97	-41.42	68.09	74.53	97.2
66.4	53.55	73.59	58.38	-21.67	-5.24	-14.55	-145.18	-94.85	-53.02	75.63	79.15	105.62
66.6	48.45	66.35	52.67	-38.08	-16.04	-30.73	-158.38	-106.35	-63.58	87.45	86.22	111.91
66.8	41.97	57.7	46.89	-56.63	-28.89	-49.81	-171.11	-120.3	-75.14	99.4	93.59	118.26
67	34.02	48.91	43.54	-78.76	-44.45	-71.57	-186.65	-129.68	-86.44	110.4	96.52	125.26
67.2	24.47	39.73	39.09	-102.04	-60.51	-95.71	-204.69	-140.81	-95.96	124.09	100.25	130.62
67.4	13.04	30.8	31.23	-125.65	-77.11	-121.75	-222.67	-156.08	-107.42	136.84	104.11	133.92
67.6	1.68	20.8	21.3	-150.46	-96.25	-150.65	-241.09	-168.48	-120.35	145.64	105.18	137.74
67.8	-10.49	8.95	8.09	-174.94	-115.53	-179.91	-259.97	-181.35	-132.95	154.72	109.21	142.17
68	-25.29	-4.01	-9.81	-200.09	-133.73	-209.92	-278.55	-200.46	-148.08	164.36	116.5	147.1
68.2	-40.28	-20.14	-29.46	-226.09	-153.79	-238.86	-297.62	-220.24	-165.75	172.37	122.73	151.61
68.4	-56.24	-37.29	-49.43	-252.98	-174.88	-268.49	-316.05	-237.39	-181.86	178.92	127.15	154.29
68.6	-75.37	-55.31	-68.23	-280.41	-195.6	-299.3	-333.6	-253.73	-198.27	186.32	132.73	156.93
68.8	-96.67	-77.04	-87.18	-307.55	-220.04	-331.37	-351.59	-270.4	-217.34	192.81	137.44	159.31
69	-118.55	-101.75	-107.03	-333.4	-246.65	-363.03	-367.88	-285.59	-234.53	201.11	141.05	160.25
69.2	-141.79	-125.95	-127.15	-357.49	-269.72	-394.31	-383.08	-299.09	-249.75	210.54	145.17	162.03
69.4	-165.88	-151.64	-149.72	-378.31	-293.18	-427.27	-399.12	-312.68	-266.01	214.67	150.46	167.89
69.6	-190.11	-179.35	-174.94	-396.08	-315.74	-457.09	-415.28	-327.89	-282.2	212.9	154.09	171.93
69.8	-213.44	-205.86	-200.4	-410.4	-331.6	-480.78	-427.49	-340.92	-294.88	210.41	155.16	175.78
70	-235.46	-231.01	-223.65	-418.92	-343.08	-498.77	-434.45	-349.18	-304.83	202.59	155.2	179.38
70.2	-256.7	-255.1	-244.07	-422.72	-353.86	-511.1	-437.53	-356.25	-313.29	186.98	156.88	180.51
70.4	-278.24	-279.32	-264.07	-425	-359.36	-514.91	-438.72	-363.29	-318.96	175.99	159.67	180.53
70.6	-300.42	-303.53	-284.1	-426	-359.32	-515.93	-436.76	-368.39	-321.72	170.06	161.84	181.87
70.8	-322.22	-327.67	-302.97	-423.34	-358.61	-517.3	-433.96	-371.09	-326.27	162.82	164.97	181
71	-343.43	-350.27	-321.67	-419.64	-355.22	-516.07	-434.37	-373.16	-330.51	161.87	169.23	179.8
71.2	-365.16	-372.96	-341.28	-413.31	-347.65	-513.05	-431.85	-372.52	-331.87	170.31	170.18	180.69
71.4	-384.73	-395.92	-356.99	-401.22	-338.84	-508.9	-424.72	-369.69	-333.07	178.34	166.61	180.33
71.6	-400.11	-415.24	-368.78	-385.52	-328.36	-499.4	-416.3	-367	-333.54	185.27	164.06	180.6
71.8	-413.78	-429.02	-377.79	-369.85	-313.26	-482.86	-405.18	-361.11	-327.85	194.51	163.47	180.98
72	-424.54	-438.9	-383.57	-348.39	-297.09	-464.36	-387.82	-352.67	-320.2	200.84	161.66	181.7
72.2	-431.03	-444.52	-388.04	-326.63	-279.51	-446.56	-369.96	-344.17	-312.25	203.75	159.56	181.23
72.4	-434.67	-444.26	-390.83	-306.33	-258.16	-424.8	-350.38	-330.97	-300.23	207.85	162.79	179.73
72.6	-435.26	-441.09	-391.63	-280.31	-235.86	-400.24	-325.77	-310.67	-286.09	213.58	166.81	177.91
72.8	-431.63	-436.83	-392.08	-251.95	-214.61	-377.57	-300.42	-291.29	-271.74	219.27	167.29	178.85
73	-426.7	-432.84	-390.88	-227.2	-191.33	-353.25	-275.57	-271.62	-254.39	220.76	171	182.04
73.2	-419.04	-427.47	-385.22	-201.14	-167.09	-324.31	-249.5	-248.52	-234.78	213.2	177.56	185.27
73.4	-407.09	-418.46	-378.18	-174.19	-144.52	-296.94	-223.8	-226.38	-214.92	203.22	180.05	188.55
73.6	-393.59	-406.93	-366.83	-151.78	-123.89	-272.44	-198.74	-204.81	-192.77	194.81	181.01	190.52
73.8	-378.22	-393.66	-349.74	-128.72	-102.55	-244.75	-170.48	-180.17	-169.17	186.27	183.77	192
74	-359.93	-376.46	-331.74	-105.46	-81.5	-218.83	-141.03	-153.59	-146.64	183.62	184.13	192
74.2	-341.18	-357.12	-313.88	-83.83	-63.54	-193.72	-111.59	-128.06	-124.89	193.27	184.09	192.73
74.4	-324.22	-339.7	-294.64	-62.03	-46.59	-167.1	-81.54	-103.94	-102.61	198.31	184.5	197
74.6	-307.97	-323.61	-281.28	-42.36	-28.94	-143.02	-54.4	-81.95	-82.35	188.37	185.39	202.4
74.8	-292.66	-307.7	-271.47	-24.63	-14.07	-123.97	-32.42	-62.29	-65.86	172.06	187.94	205.91
75	-278.56	-292.46	-258.23	-7.62	-1.52	-105.25	-13.2	-45.39	-50.77	155.58	190.77	208.61
75.2	-265.7	-277.09	-247.07	8.32	12.55	-88.81	3.41	-28.18	-35.15	139.99	190.88	210.6
75.4	-253.03	-260.78	-235.84	23.94	24.89	-74	15.66	-9.36	-20.76	135.99	191.54	208.52
75.6	-239.54	-242.71	-215.73	39.29	35.61	-56.04	24.64	8.13	-6.1	150.58	193.57	206.15
75.8	-227.5	-224.92	-194.3	50.97	47.33	-37.76	27.12	23.54	10.76	173.46	193.79	206.07
76	-215.38	-207.72	-181.09	61.43	57.74	-19.8	20.43	38.74	28.43	194.3	192.99	206.32
76.2	-202.28	-191.49	-163.42	71.88	66.02	-1.47	9.53	50.45	40.74	207.62	195.2	206.45
76.4	-190.76	-175.63	-142.36	77.75	77	13.63	0.23	59.14	51.01	215.37	200.91	210.37
76.6	-179.21	-158.07	-127.53	83.65	87.33	24.9	-2.94	66.85	61.91	218.85	204.37	214.93
76.8	-164.31	-138.97	-113.2	91.26	95.5	38.01	8.83	75.6	70.29	219.75	208.17	215.81
77	-146.88	-120.01	-90.95	97.34	104.99	49.16	37.79	84.19	76.14	221.13	214.22	218.46
77.2	-124.34	-100.19	-68.75	100.79	113.68	56.46	75.1	93.38	86.87	227.52	217.67	223.55
77.4	-93.13	-78.97	-53.08	104.53	118.59	64.29	113.23	101.71	97.35	232.96	215.6	225.38
77.6	-59.2	-61.04	-39.39	107.09	122.6	71.37	146.32	111.36	103.55	230.77	214.6	226.73
77.8	-25.17	-43.71	-25.49	109.19	127.17	73.94	167.85	120.29	110.9	222.61	212.89	230.73
78	7.1	-26.67	-13.17	110.95	130.16	78.22	176.34	125.17	118.41	210.66	209.02	231.1
78.2	34.17	-12.92	-5.26	115.78	132.54	83.63	177.87	130.72	123.61	196.18	207.06	231.45
78.4	53.02	-2.18	3.44	123.87	135.74	87.41	177.32	138.31	129.72	183.98	209.62	233.68
78.6	68.41	7.22	15.19	131.9	140.15	94.32	176.38	144.44	136.95	178.58	213.42	234.66
78.8	81.43	12.99	24.64	140.32	142.09	101.72	174.24	148.28	141.33	182.97	217.12	236.79
79	90.79	17.7	27.56	150.06	143.13	104.2	171.25	155.21	145.23	192.8	222.76	241
79.2	98.18	23.44	29.62	155.77	145.87	107.82	166.34	159.32	147.95	196.32	227.55	241.5
79.4	106.56	28.96	33.48	158.08	147.87	113.73	156.9	160.87	149.13	193.31	229.23	241.28
79.6	113.66	35.38	35.88	163.06	149.19	115.5	143.24	162.01	150.57	189.7	228.98	243.45
79.8	118.36	44.37	38.52	168.45	152.3	117.02	129.45	161.61	154.22	182.86	230.37	243.04
80	124.67	52.44	45.66	172.38	155.45	122.19	118.81	161.88	160.19	176.99	231.21	241.8
80.2	129.35	59.37	53.69	175.93	157.64	126.16	111.32	165.71	166.57	181.36	232.26	243.28
80.4	131.91	66.27	59.03	176.97	159.4	127.91	108.69	169.59	171.33	190.83	235.14	245.97
80.6	133.66	72.68	64.22	171.74	159.86	130.97	113.07	174.03	175.54	198.92	227.09	246.36
80.8	136.58	80.07	70.72	163.42	162.12	136.8	125.37	184.42	180.17	209.05	200.87	247.66
81	137.68	87.62	73.29	155.12	165.79	140.76	139.93	191.82	181	215.41	171.29	251.27
81.2	138.02	93.43	73.74	148.54	167.67	142.04	154.85	194.64	180.78	217.25	143.63	253.14
81.4	139.43	100.47	78.14	147.17	170.22	142.92	171.68	198.66	184.03	220.44	115.87	251.81
81.6	141.9	108.15	81.92	153.96	174.59	143.78	185.74	201	186.74	224.28	112.28	252.75
81.8	144.33	110.55	82.92	164.1	176.22	143.05	192.27	198.85	186.64	223.58	140.94	253.72
82	150.29	113.22	88.29	173.61	176.56	143.27	195.98	199.44	189.36	224.64	174.85	251.26
82.2	162.54	119.16	96.86	183.64	177.68	146.18	200.16	202.39	193.48	227.91	205.05	249.05
82.4	176.51	122.46	99.85	188.95	178.28	150.38	199.99	203.37	194.54	229.45	229.99	247.95
82.6	190.65	125.18	102.68	185.42	177.56	154.54	197.9	205.48	196.46	231.4	241.68	245.92
82.8	204.77	131.27	107.06	178.99	176.73	157.72	197.23	208	199.3	234.44	240.1	243.78
83	216.94	136.34	110.03	176.9	175.75	161.14	196.38	207.55	199.53	235.18	233.78	242.21
83.2	225.33	141.32	115.25	177.45	176.49	163.48	194.19	208.07	199.71	233.03	228.87	242.47
83.4	229.95	148.47	123.37	182.78	178.61	165.32	194.82	210.87	202.29	228.29	231.03	243.89
83.6	229.39	154.33	131.1	193.85	179.5	166.11	200.2	214.28	203.57	219.44	233.28	243.43
83.8	225.35	159.21	138.45	202.1	180.72	165.83	208.13	218.61	205.12	212.29	233.07	244.29
84	219.63	164.78	145.49	201.17	182.96	164.44	214.92	223.61	207.48	209	234.57	246.15
84.2	211.78	169.06	146.47	194.16	184.65	163.55	217.74	227.18	208.25	207.83	236.02	246.14
84.4	207.39	171.2	144.35	183.23	184.6	162.61	215.13	227.82	207.52	210.17	234.29	245.3
84.6	211.37	172.85	141.03	171.82	186.93	163.93	207.79	226.09	208.17	219.73	236.19	245.18
84.8	217.85	173.65	136.25	170.42	190.04	166.23	198.66	224.16	208.46	228.75	241.28	245.32
85	223.68	175.06	130.98	181.75	192.44	167.89	192.37	224.07	209.62	231.54	247.34	246.12
85.2	231.01	178.42	127.86	199.63	194.57	171.82	193.26	223.67	211.2	233.52	254.63	247.57
85.4	232.49	181.8	128.87	219.44	196.26	174.55	200.64	224.53	211.17	233.72	261.31	250.76
85.6	227.55	184.21	134.36	236.19	196.04	174.1	209.5	227.87	210.99	223.8	261.54	254.61
85.8	226.29	187.34	143.54	243.42	195.83	174.83	216.24	230.85	209.83	210.54	254.01	255.4
86	228.35	190.82	156.38	239.98	195.38	177.5	219.77	231.3	206.6	202.55	244.51	255.25
86.2	231.6	189.78	171.9	230.99	194.3	177.27	217.25	232.01	204.87	194.66	232.12	255.4
86.4	240.01	188.65	184.18	222.84	195.44	178.46	208.83	234.18	206.16	189.93	221.25	254.38
86.6	251.51	191.78	192.65	216.82	198.62	182.01	197.73	235	205.73	193.3	214.35	253.54
86.8	257.89	195.6	201.19	213.15	201.15	183.92	188.08	234.74	205.04	198.29	213.6	254.13
87	260.25	197.18	205.97	214.35	202.95	185.06	180.86	235.59	204.44	204	214.61	254.7
87.2	260.51	200.53	208.11	217.36	203.98	185.85	175.74	235.61	201.83	210.29	219.28	254.8
87.4	260.32	205.41	216.17	217.2	203.4	186.54	175.12	235.19	197.98	212.4	224.83	255.71
87.6	257.19	206.53	225.64	218.27	201.15	187.23	179.73	234.73	195.21	211.66	228.57	257.44
87.8	253.47	206.92	228.91	222.86	199.36	189.02	187.45	234.96	193.99	211.08	231.57	258.08
88	253.62	209.25	228.88	224.04	199.8	190.63	196.09	235.92	194.35	205.74	235	258.92
88.2	254.57	211.06	224.84	223.32	200.34	191.68	205.59	237.01	195.03	199.62	235.99	259.65
88.4	257.1	218.02	216.7	229.52	203.73	200.21	217.71	239.58	198.79	202.51	238.96	264.22
88.6	264.96	233.71	211.02	235.35	209.52	215.51	230.12	245.76	205.7	212.21	250.38	274.45
88.8	275.26	249.34	207.18	234.6	213.81	228.92	237.78	252.01	212.04	234.11	262.81	286.88
89	284.14	261.92	204.21	233.24	216.51	240.08	242.01	257.62	218.35	189.26	273.51	300
89.2	292.48	274.22	204.66	243.67	218.97	254.24	245.98	264.46	224.94	74.56	284.41	312.9
89.4	293.14	272.11	198.56	254.11	214	253.64	241.06	265.25	223.87	-48.93	288.4	314.62
89.6	285.68	254.91	183.05	258.17	203.73	236.3	227.31	258.98	216.07	-190.08	277.49	302.38
89.8	276.76	236.47	169.03	265.84	193.98	220.93	213.45	253.17	209.06	-353.95	263	289.41
90	266.75	221.36	159.27	276.81	181.33	211.01	201.5	246.67	202.4	-384.55	251.68	276.06
90.2	256.39	208.98	150.89	268.41	167.77	199.89	189.95	238.83	196.57	-284.23	241.67	262.93
90.4	249.52	206	149.41	244.59	159.09	194.23	184.52	235	194.1	-189.71	234.87	256.5
90.6	246.78	211.86	155.37	226.08	147.12	198.76	186.74	235.72	193.53	-81.23	234.61	256.37
90.8	243.82	220.36	164.49	207.84	170.07	203.9	191.53	229.9	192.31	34.7	235.96	254.19
91	239.17	227.33	175.66	191.37	231.13	205.14	195.24	220.25	189.93	89.46	233.18	251.39
91.2	236.05	232.65	188.14	187.34	286.64	205.5	197.24	213.95	186.88	88.98	229.88	249.38
91.4	234.3	236.41	201.41	195.51	337.83	208.85	196.66	204.71	184.82	97.45	228.02	246.99
91.6	230.71	237.17	217.85	204.04	398.29	211.32	192.49	197.32	184.49	105.55	227.65	245.48
91.8	226.63	237.33	237.43	212.76	387.93	210.81	187.03	208.22	184.95	115.54	228.32	246.62
92	224.36	237.25	256.84	218.96	304.82	209.48	182.34	227.92	185.31	120.11	230.23	248.58
92.2	221.63	237.24	278.79	220.84	233.97	210.49	179.42	242.92	184.46	118.22	230.89	250.25
92.4	219.48	238.76	300.89	219.69	169.08	210.77	179.04	263.09	183.64	110.72	229.91	252.11
92.6	221.23	242.62	315.17	218.51	100.68	212.04	181.59	276.23	183.76	102.34	228.99	254.13
92.8	226.13	242.49	314.47	217.84	65.07	216.91	185.11	269.89	182.69	99.33	227.78	253.91
93	230.09	239.47	301.04	216.11	65.79	222.19	188.97	257.67	180.48	99.56	226.99	250.7
93.2	232.17	237.58	277.44	215.56	62.19	225.04	191.83	245.93	179.5	102.69	227.06	245.28
93.4	234.2	240.62	247.97	217.14	56.3	226.45	191.26	231.06	178.93	111.1	227.72	238.49
93.6	232.84	248.34	220.27	217.56	51.7	227.05	187.07	220.01	176.81	116.34	226.65	232.87
93.8	228.05	262.32	203.2	215.89	53.41	227.59	181.4	212.12	174.87	122	224.81	231.17
94	224.78	281.83	196.94	216.55	57.11	228.87	174.04	203.63	174.08	130.72	222.72	231.9
94.2	221.5	300.97	195.84	217.54	60.5	232.27	165.73	195.6	173.96	137.74	220.75	236.02
94.4	215.32	304.06	198.74	218.48	61.12	229.65	158.81	187.9	170.09	144.08	216.67	237.41
94.6	212.95	307.84	202.78	219.98	62.96	230.09	155.38	181.88	168.72	151.38	214.79	238.38
94.8	224.9	315.39	222.6	242.98	61.13	235.86	163.81	193.67	175.47	169.4	227.13	250.05
95	100.74	133.8	103.17	114.23	23.73	101.04	74.17	89.12	77.04	78.83	101.82	110.19
