# Supplementary material for: An in vivo platform to select and evolve aggregation-resistant proteins
Source: Nat Commun. 2020 Apr 14;11:1816. doi: 10.1038/s41467-020-15667-1 (PMC7156504; doi:10.1038/s41467-020-15667-1)
Supplement: Supplementary file 3 — Source Data [file 41467_2020_15667_MOESM3_ESM.zip › DOI data/Fig3c-Evolved_WFL_IC50s.xlsx]

## Sheet: Sheet1
	% Specific binding
Log (M)	Parent mAb		WFL		STT		Isotype		11		16		37		59		72		126		128		130		176		139
-5.52	-4.9	0.5	-0.8	-4.1	3.3	-1.4	124.5	127.7	-1.1	-0.5	-0.5	-0.1	-2.6	-5.4	-3.4	-3.2	-2	-1	2.3	3.5	1.5	-2.5	-0.3	-0.8	-1.8	-2.8	-7.5	-4.4
-6	2.5	4.5	-4.1	-0.5	0.8	4.1	110	111.6	-1.6	-0.8	2	3	-2.6	-3.3	-3.8	-4.1	0.8	6.3	11.6	17.3	0.2	4.9	7	1.1	-3.9	-1.4	-6.2	-4
-6.48	11.1	11.9	2.6	2.9	5.4	7.8	113.6	123	0.7	4.1	8.1	5.5	-2.4	-3.6	-3.6	0.1	12.3	11.9	29.8	31.5	4.9	13.3	16.3	12.7	-4.2	1.5	-0.1	11
-6.95	26.8	23	5.5	11.5	18.2	16.7	113.9	111.4	8.4	9.7	30.3	18.3	3.9	1	1.8	3.8	27.4	26.6	60.3	54.6	24.8	35.8	37.3	32.2	5.2	5.2	13	30.5
-7.43	53	48	23.8	22.6	39	34.3	115.1	110.2	11.9	24.1	47.4	48.3	5.4	8.7	7.5	3.6	59.8	63.1	84.7	73.9	37.4	57.4	60.3	58.9	17.4	16.1	30.4	45.3
-7.91	69.7	64.7	49	42.3	64.2	58.8	109.4	114.7	44.4	51.2	74.1	81.6	27.1	33.4	24.1	23.7	88.9	81.2	82.5	92.6	67	76.6	94.8	78.9	41.3	33.1	49.3	66
-8.39	88.1	88.4	71.9	73.7	81.7	84.5	113.4	112.7	60.2	72.5	88.9	93.9	53.2	56.7	41.7	91	92.7	86.9	91.9	100.6	81.2	85	102.1	89.2	64.9	70.2	97.9	93.8
-8.86	99.4	101.7	82.5	95.8	99.7	85.2	105.1	116.2	79.9	94.6	98.5	112.4	68.5	81.3	67.9	71.1	96.1	102.6	98.3	103.8	107.2	107.1	102.6	96.7	80.2	68.4	99.6	98.5
-9.34	105.6	94.5	93.3	85.4	98.7	126.2	120.9	102.8	103.2	135.4	113.7	109.8	104.2	88.8	94.7	80.3	96.9	90.4	96.4	90.2	95.8	86.9	102	86.4	95.4	102.1	103.9	107.7
-9.82	104.2	100.4	99.7	108.3	108.8	98.9	120.7	113.1	107.3	112	104.9	116.3	115.6	101.5	100.9	101.3	92.2	96.3	80.1	104.7	91.2	88.5	102.4	95	138.8	89.4	103.4	102.8
-10.29	90	92.7	100.9	102.6	110.9	96.2	114.3	116.2	98.2	106.6	117.4	110.4	110.3	102.2	104.1	101.4	104.8	90	100	86.8	90.4	98.5	109.2	92.4	100.8	103.2	110.6	141.7
