# Supplementary material for: An in vivo platform to select and evolve aggregation-resistant proteins
Source: Nat Commun. 2020 Apr 14;11:1816. doi: 10.1038/s41467-020-15667-1 (PMC7156504; doi:10.1038/s41467-020-15667-1)
Supplement: Supplementary file 3 — Source Data [file 41467_2020_15667_MOESM3_ESM.zip › DOI data/Fig1-In_vivo_growth_biopharm_scaffolds.xlsx]

## Sheet: Sheet1
1912													STT
	MIC							Area Under Curve (AUC)						MIC							Area Under Curve (AUC)
	MIC 1	MIC 2	MIC 3	MIC 4	Average	SD	SEM	AUC 1	AUC 2	AUC 3	AUC 4			MIC 1	MIC 2	MIC 3	MIC 4	Average	SD	SEM	AUC 1	AUC 2	AUC 3	AUC 4
0	5	5	5	5	5	0	0	100	100	90	90		0	5	5	5	5	5	0	0	100	100	100	100
20	5	5	4	4	4.5	0.5	0.25	60	70	50	50		20	5	5	5	5	5	0	0	100	100	100	100
40	1	2	1	1	1.25	0.433013	0.216506	10	30	20	20		40	5	5	5	5	5	0	0	100	100	100	100
60	0	1	1	1	0.75	0.433013	0.216506	0	20	10	10		60	5	5	5	5	5	0	0	100	100	100	100
80	0	1	0	0	0.25	0.433013	0.216506	0	10	0	0		80	5	5	5	5	5	0	0	100	100	100	100
100	0	0	0	0	0	0	0	0	0	0	0		100	5	5	5	5	5	0	0	100	70	90	100
120	0	0	0	0	0	0	0	0	0	0	0		120	5	2	4	5	4	1.22474	0.612372	90	40	70	80
140	0	0	0	0	0	0	0						140	4	2	3	3	3	0.707107	0.353553
						AUC total:		170	230	170	170								AUC total:		690	610	660	680
						AUC Average:		185											AUC Average:		660
						AUC SD		25.9808											AUC SD		30.8221
						AUC SEM		12.9904											AUC SEM		15.411
GCSF													GCSF-C3
	MIC							Area Under Curve (AUC)						MIC							Area Under Curve (AUC)
	MIC 1	MIC 2	MIC 3	MIC 4	Average	SD	SEM	AUC 1	AUC 2	AUC 3	AUC 4			MIC 1	MIC 2	MIC 3	MIC 4	Average	SD	SEM	AUC 1	AUC 2	AUC 3	AUC 4
0	5	5	5	5	5	0	0	100	100	100	100		0	5	5	5	5	5	0	0	100	100	100	100
20	5	5	5	5	5	0	0	100	100	100	80		20	5	5	5	5	5	0	0	100	100	100	100
40	5	5	5	3	4.5	0.866025	0.433013	90	100	100	50		40	5	5	5	5	5	0	0	100	100	100	100
60	4	5	5	2	4	1.22474	0.612372	60	70	90	30		60	5	5	5	5	5	0	0	100	100	100	100
80	2	2	4	1	2.25	1.08972	0.544862	40	40	60	10		80	5	5	5	5	5	0	0	100	100	100	100
100	2	2	2	0	1.5	0.866025	0.433013	30	30	40	0		100	5	5	5	5	5	0	0	90	100	100	100
120	1	1	2	0	1	0.707107	0.353553	20	20	40	0		120	4	5	5	5	4.75	0.433013	0.216506	70	100	100	90
140	1	1	2	0	1	0.707107	0.353553						140	3	5	5	4	4.25	0.829156	0.414578
						AUC total:		440	460	530	270								AUC total:		660	700	700	690
						AUC Average:		425											AUC Average:		687.5
						AUC SD		95.5249											AUC SD		16.3936
						AUC SEM		47.7624											AUC SEM		8.1968
dp47d													HEL4
	MIC							Area Under Curve (AUC)						MIC							Area Under Curve (AUC)					350	24
	MIC 1	MIC 2	MIC 3	MIC 4	Average	SD	SEM	AUC 1	AUC 2	AUC 3	AUC 4			MIC 1	MIC 2	MIC 3	MIC 4	Average	SD	SEM	AUC 1	AUC 2	AUC 3	AUC 4
0	5	5	5	5	5	0	0	100	100	100	100		0	5	5	5	5	5	0	0	100	100	100	100
20	5	5	5	5	5	0	0	100	100	90	100		20	5	5	5	5	5	0	0	100	100	100	100
40	5	5	4	5	4.75	0.433013	0.216506	90	80	70	80		40	5	5	5	5	5	0	0	100	100	100	100
60	4	3	3	3	3.25	0.433013	0.216506	50	50	40	40		60	5	5	5	5	5	0	0	100	100	100	100
80	1	2	1	1	1.25	0.433013	0.216506	20	30	10	20		80	5	5	5	5	5	0	0	90	100	100	90
100	1	1	0	1	0.75	0.433013	0.216506	10	10	0	10		100	4	5	5	4	4.5	0.5	0.25	60	80	80	60
120	0	0	0	0	0	0	0	0	0	0	0		120	2	3	3	2	2.5	0.5	0.25	30	40	40	30
140	0	0	0	0	0	0	0						140	1	1	1	1	1	0	0
						AUC total:		370	370	310	350								AUC total:		580	620	620	580
						AUC Average:		350											AUC Average:		600
						AUC SD		24.4949											AUC SD		20
						AUC SEM		12.2474											AUC SEM		10
