# Supplementary material for: An in vivo platform to select and evolve aggregation-resistant proteins
Source: Nat Commun. 2020 Apr 14;11:1816. doi: 10.1038/s41467-020-15667-1 (PMC7156504; doi:10.1038/s41467-020-15667-1)
Supplement: Supplementary file 3 — Source Data [file 41467_2020_15667_MOESM3_ESM.zip › DOI data/Fig4a-WFL_mutation_frequency.xlsx]

## Sheet: Sheet1
WFL heavy chain					WFL light chain
Residue number	Residue ID	Mutation frequency	Normalised frequency		Residue number	Residue ID	Mutation frequency	Normalised frequency
1	Q	7	0.0048011		1	Q	18	0.0123457
2	V	14	0.00960219		2	S	7	0.0048011
3	Q	4	0.00274348		3	V	6	0.00411523
4	L	4	0.00274348		4	L	2	0.00137174
5	V	8	0.00548697		5	T	10	0.00685871
6	Q	10	0.00685871		6	Q	2	0.00137174
7	S	4	0.00274348		7	P	0	0
8	G	0	0		8	P	1	0.000685871
9	A	1	0.000685871		9	S	4	0.00274348
10	-		0		10	-		0
11	E	4	0.00274348		11	V	3	0.00205761
12	V	9	0.00617284		12	S	6	0.00411523
13	K	4	0.00274348		13	A	0	0
14	K	13	0.00891632		14	A	0	0
15	P	0	0		15	P	1	0.000685871
16	G	0	0		16	G	0	0
17	S	11	0.00754458		17	Q	3	0.00205761
18	S	4	0.00274348		18	K	21	0.0144033
19	V	1	0.000685871		19	V	5	0.00342936
20	K	6	0.00411523		20	T	3	0.00205761
21	V	0	0		21	I	3	0.00205761
22	S	5	0.00342936		22	S	2	0.00137174
23	C	0	0		23	C	0	0
24	K	11	0.00754458		24	S	11	0.00754458
25	A	0	0		25	G	1	0.000685871
26	S	10	0.00685871		26	S	4	0.00274348
27	G	1	0.000685871		27	S	4	0.00274348
28	G	0	0		28	S	11	0.00754458
29	T	9	0.00617284		29	D	2	0.00137174
30	F	48	0.0329218		30	I	10	0.00685871
31	-		0		31	-		0
32	-		0		32	-		0
33	-		0		33	-		0
34	-		0		34	-		0
35	W	84	0.0576132		35	G	0	0
36	F	47	0.0322359		36	N	17	0.0116598
37	G	2	0.00137174		37	N	6	0.00411523
38	A	2	0.00137174		38	Y	7	0.0048011
39	F	18	0.0123457		39	V	1	0.000685871
40	T	6	0.00411523		40	S	0	0
41	W	0	0		41	W	0	0
42	V	3	0.00205761		42	Y	1	0.000685871
43	R	0	0		43	Q	11	0.00754458
44	Q	3	0.00205761		44	Q	2	0.00137174
45	A	0	0		45	L	4	0.00274348
46	P	0	0		46	P	0	0
47	G	0	0		47	G	0	0
48	Q	6	0.00411523		48	T	12	0.00823045
49	G	1	0.000685871		49	A	0	0
50	L	4	0.00274348		50	P	0	0
51	E	1	0.000685871		51	K	10	0.00685871
52	W	0	0		52	L	6	0.00411523
53	M	13	0.00891632		53	L	0	0
54	G	0	0		54	I	5	0.00342936
55	G	6	0.00411523		55	Y	3	0.00205761
56	I	20	0.0137174		56	D	6	0.00411523
57	I	41	0.0281207		57	N	22	0.0150892
58	P	0	0		58	-		0
59	I	52	0.0356653		59	-		0
60	-		0		60	-		0
61	-		0		61	-		0
62	F	35	0.0240055		62	-		0
63	G	0	0		63	-		0
64	L	16	0.0109739		64	-		0
65	T	14	0.00960219		65	N	17	0.0116598
66	N	16	0.0109739		66	K	6	0.00411523
67	L	11	0.00754458		67	R	0	0
68	A	0	0		68	P	0	0
69	Q	3	0.00205761		69	S	7	0.0048011
70	N	17	0.0116598		70	G	0	0
71	F	15	0.0102881		71	I	21	0.0144033
72	Q	6	0.00411523		72	P	0	0
73	-		0		73	-		0
74	G	0	0		74	D	5	0.00342936
75	R	0	0		75	R	0	0
76	V	14	0.00960219		76	F	0	0
77	T	10	0.00685871		77	S	1	0.000685871
78	I	9	0.00617284		78	G	1	0.000685871
79	T	3	0.00205761		79	S	3	0.00205761
80	A	1	0.000685871		80	K	8	0.00548697
81	D	0	0		81	-		0
82	E	1	0.000685871		82	-		0
83	S	10	0.00685871		83	S	1	0.000685871
84	T	5	0.00342936		84	G	0	0
85	S	4	0.00274348		85	T	4	0.00274348
86	T	3	0.00205761		86	S	5	0.00342936
87	V	11	0.00754458		87	A	0	0
88	Y	5	0.00342936		88	T	5	0.00342936
89	M	1	0.000685871		89	L	2	0.00137174
90	E	1	0.000685871		90	G	0	0
91	L	1	0.000685871		91	I	2	0.00137174
92	S	5	0.00342936		92	T	8	0.00548697
93	S	17	0.0116598		93	G	0	0
94	L	1	0.000685871		94	L	3	0.00205761
95	R	1	0.000685871		95	Q	7	0.0048011
96	S	13	0.00891632		96	T	10	0.00685871
97	E	6	0.00411523		97	G	0	0
98	D	0	0		98	D	0	0
99	T	8	0.00548697		99	E	3	0.00205761
100	A	0	0		100	A	0	0
101	V	5	0.00342936		101	D	4	0.00274348
102	Y	0	0		102	Y	0	0
103	Y	1	0.000685871		103	Y	0	0
104	C	0	0		104	C	0	0
105	A	0	0		105	G	1	0.000685871
106	R	1	0.000685871		106	T	6	0.00411523
107	S	5	0.00342936		107	W	5	0.00342936
108	S	7	0.0048011		108	D	0	0
109	R	4	0.00274348		109	S	1	0.000685871
110	I	34	0.0233196		110	S	1	0.000685871
111	Y	9	0.00617284		111	-		0
111A	D	7	0.0048011		112	-		0
111B	L	12	0.00823045		113	L	1	0.000685871
111C	N	7	0.0048011		114	S	12	0.00823045
111D	P	0	0		115	A	1	0.000685871
112D	S	5	0.00342936		116	W	5	0.00342936
112C	L	28	0.0192044		117	V	5	0.00342936
112B	T	18	0.0123457		118	F	6	0.00411523
112A	A	1	0.000685871		119	G	0	0
112	Y	9	0.00617284		120	G	1	0.000685871
113	Y	12	0.00823045		121	G	0	0
114	D	11	0.00754458		122	T	2	0.00137174
115	M	12	0.00823045		123	K	7	0.0048011
116	D	7	0.0048011		124	L	1	0.000685871
117	V	17	0.0116598		125	T	6	0.00411523
118	W	0	0		126	V	2	0.00137174
119	G	2	0.00137174		127	L	0	0
120	Q	6	0.00411523
121	G	0	0
122	T	2	0.00137174
123	M	9	0.00617284
124	V	2	0.00137174
125	T	3	0.00205761
126	V	2	0.00137174
127	S	10	0.00685871
128	S	11	0.00754458
