# Supplementary material for: An in vivo platform to select and evolve aggregation-resistant proteins
Source: Nat Commun. 2020 Apr 14;11:1816. doi: 10.1038/s41467-020-15667-1 (PMC7156504; doi:10.1038/s41467-020-15667-1)
Supplement: Supplementary file 3 — Source Data [file 41467_2020_15667_MOESM3_ESM.zip › DOI data/FigS9a-Li33_evolved_in_vivo_growth.xlsx]

## Sheet: Sheet1
Clone ID	In vivo growth (A.U.)
74	300
D1	320
wt	300	380	380	420
47	380
73	380
E1	400
26	420
A1	420
C1	420
1	460
17	460
71	460
65	480
7	500
21	500
72	500
68	540
43	560
57	580
66	580
69	580
H1	600
2	620
B1	620
70	620
18	660
38	660
45	660
5	680
13	680
36	700
41	700
29	720
44	720
25	740
46	740
53	740
61	740
55	740
19	780
28	780
37	780
51	780
52	780
50	820
F1	820
58	820
67	820
22	860
27	860
A2	860
11	880
30	880
40	880
B2	900
59	900
35	960
39	960
6	1000
64	1040
54	1080
56	1080
20	1260
62	1260
63	1260
42	1320
60	1320
