# Supplementary material for: An in vivo platform to select and evolve aggregation-resistant proteins
Source: Nat Commun. 2020 Apr 14;11:1816. doi: 10.1038/s41467-020-15667-1 (PMC7156504; doi:10.1038/s41467-020-15667-1)
Supplement: Supplementary file 3 — Source Data [file 41467_2020_15667_MOESM3_ESM.zip › DOI data/Fig3a-Evolved_WFL_in_vivo_growth.xlsx]

## Sheet: Sheet1
Construct	In vivo growth (A.U.)	Standard deviation
9	220
51	240
50	260
42	280
WFL	282.2	81.4
11	300
2	340
4	340
58	340
45	360
12	380
38	380
61	380
192	380
5	420
18	420
21	420
36	420
37	420
43	420
44	420
55	420
64	420
148	420
189	420
8	460
10	460
33	460
112	460
117	460
125	460
159	460
174	460
181	460
13	480
19	500
30	500
52	500
53	500
57	500
77	500
83	500
103	500
151	500
151	500
166	500
172	500
173	500
176	500
180	500
15	520
22	540
46	540
47	540
48	540
74	540
152	540
152	540
169	540
177	540
187	540
190	540
3	580
29	580
32	580
34	580
59	580
62	580
73	580
78	580
81	580
97	580
109	580
121	580
150	580
35	620
67	620
69	620
88	620
119	620
122	620
137	620
145	620
171	620
39	660
60	660
63	660
65	660
82	660
85	660
87	660
91	660
123	660
146	660
156	660
161	660
175	660
182	660
106	680
17	700
20	700
23	700
27	700
70	700
71	700
72	700
86	700
95	700
98	700
108	700
120	700
129	700
131	700
162	700
164	700
1	720
31	720
80	720
115	720
160	720
167	720
28	740
40	740
92	740
99	740
113	740
128	740
154	740
155	740
154	740
155	740
170	740
185	740
25	760
127	760
76	780
84	780
143	780
186	780
14	800
49	800
94	800
100	800
135	800
153	800
153	800
165	800
90	820
168	820
183	820
184	820
188	820
26	840
93	840
126	840
127	840
142	840
158	840
41	860
144	860
56	880
75	880
79	880
116	880
118	880
133	880
138	880
104	920
157	920
111	960
179	960
STT	976.25	129.66
130	1000
147	1000
163	1000
96	1040
105	1040
16	1120
66	1120
134	1120
132	1140
114	1180
140	1220
139	1300
