# Supplementary material for: An in vivo platform to select and evolve aggregation-resistant proteins
Source: Nat Commun. 2020 Apr 14;11:1816. doi: 10.1038/s41467-020-15667-1 (PMC7156504; doi:10.1038/s41467-020-15667-1)
Supplement: Supplementary file 3 — Source Data [file 41467_2020_15667_MOESM3_ESM.zip › DOI data/FigS12b-Li33-PEG.xlsx]

## Sheet: Sheet2
Li33 WT
[PEG] %	A500	A500	A500	Average	SD
10	0.57	0.65	0.399952	0.539984	0.104265
8	0.56	0.59	0.399935	0.516645	0.0834303
6	0.56	0.54	0.463423	0.521141	0.0416215
4	0.58	0.53	0.613875	0.574625	0.0344521
2	0.51	0.45	0.396435	0.452145	0.0463875
0	0.1	0.02	0.217353	0.112451	0.0810486
Li33 Y88D
[PEG] %	A500	A500	A500	Average	SD
10	0.56	0.59	0.435632	0.528544	0.0668305
8	0.51	0.62	0.463723	0.531241	0.0655439
6	0.41	0.4	0.428235	0.412745	0.0116892
4	0.17	0.16	0.166569	0.165523	0.00414894
2	0.04	0.04	0.115633	0.065211	0.0356537
0	0.02	0.04	0.004431	0.021477	0.0145585
Li33 L53P
[PEG] %	A500	A500	A500	Average	SD
10	0.33	0.42	0.445623	0.398541	0.0495818
8	0.38	0.34	0.368685	0.362895	0.0168353
6	0.34	0.22	0.193435	0.251145	0.0637591
4	0.14	0.18	0.142669	0.154223	0.0182596
2	0.12	0.09	-0.047355	0.054215	0.0728576
0	0.01	0.06	0.053384	0.041128	0.0221759
Li33 I36T
[PEG] %	A500	A500	A500	Average	SD
10	0.4	0.61	0.476872	0.495624	0.0867515
8	0.44	0.41	0.423536	0.424512	0.0122669
6	0.44	0.4	0.366498	0.402166	0.0300461
4	0.3	0.49	0.457532	0.415844	0.0829796
2	0.09	0.11	0.196645	0.132215	0.0462848
0	0.18	0.18	0.01	0.123333	0.0801388
