# Supplementary material for: An in vivo platform to select and evolve aggregation-resistant proteins
Source: Nat Commun. 2020 Apr 14;11:1816. doi: 10.1038/s41467-020-15667-1 (PMC7156504; doi:10.1038/s41467-020-15667-1)
Supplement: Supplementary file 3 — Source Data [file 41467_2020_15667_MOESM3_ESM.zip › DOI data/FigS7-WFL_DSF.xlsx]

## Sheet: Sheet1
Temperature	WFL			11			176			37			59			128			72			126			130			STT			16			139
20	-36.01	68.88	99.39	102.88	159.54	164.96	89.92	97.53	78.66	22.6	17.54	-1.79	42.59	49.81	44.78	72.35	63.71	63.99	73.82	69.31	57.99	64.93	65.91	58.3	38.07	34.14	21.96	11.18	10.33	12.55	16.75	18.64	17.24	192.89	190.47	147.39
20.2	-78.01	149.24	215.35	222.92	345.67	357.41	194.82	211.32	170.43	48.96	38.01	-3.87	92.29	107.92	97.03	156.75	138.05	138.64	159.94	150.17	125.64	140.68	142.81	126.32	82.49	73.97	47.58	24.22	22.37	27.19	36.29	40.39	37.36	417.92	412.69	319.34
20.4	-72.01	137.76	198.78	205.77	319.08	329.92	179.83	195.07	157.32	45.19	35.08	-3.58	85.19	99.62	89.56	144.69	127.43	127.97	147.64	138.62	115.98	129.86	131.83	116.6	76.14	68.28	43.92	22.36	20.65	25.1	33.49	37.28	34.49	385.77	380.94	294.78
20.6	-72.01	137.76	198.78	205.77	319.08	329.92	179.83	195.07	157.32	45.19	35.08	-3.58	85.19	99.62	89.56	144.69	127.43	127.97	147.64	138.62	115.98	129.86	131.83	116.6	76.14	68.28	43.92	22.36	20.65	25.1	33.49	37.28	34.49	385.77	380.94	294.78
20.8	-72.01	137.76	198.78	205.77	319.08	329.92	179.83	195.07	157.32	45.19	35.08	-3.58	85.19	99.62	89.56	144.69	127.43	127.97	147.64	138.62	115.98	129.86	131.83	116.6	76.14	68.28	43.92	22.36	20.65	25.1	33.49	37.28	34.49	385.77	380.94	294.78
21	-72.46	138.28	198.63	208.71	319.85	330.31	178.9	193.6	157	45.38	35.28	-0.34	85.71	100.37	89.57	145.56	128.13	128.56	148.57	139.17	116.31	130.16	132.01	118.11	76.33	68.42	44.06	22.61	20.66	25.24	33.54	37.57	34.74	384.99	381.09	294.96
21.2	-71.53	135.05	199.5	186.72	315.18	327.8	184.01	202.3	158.51	44.4	34.18	-20.53	82.74	95.63	89.46	140.12	123.88	124.83	142.83	135.52	114.25	128.03	130.78	109.3	75.15	67.34	43.1	20.83	20.6	24.46	33.24	35.57	33.25	390.07	379.81	293.66
21.4	-55.94	128.93	201.92	174.87	305.82	323.9	198.99	221.95	165.34	40.96	31.12	-58.83	74.86	86.61	89.77	130.31	114.65	118.35	131.08	130.66	110.24	125.85	129.13	88.17	72.94	66.9	41.81	19.21	20.59	22.34	33.11	33.68	29.73	397.78	380.9	292.54
21.6	-22.58	123.6	203.98	193.44	294.3	319.78	217.36	239.79	172.69	38.16	27.98	-81.92	68.51	82.85	89.44	122.93	109.8	113.72	124.32	126.68	106.72	126.01	130.24	67.87	71.67	67.01	40.63	17.08	19.2	19.98	32.26	32.5	28.54	402.84	380.91	292.34
21.8	16.29	123.92	206.17	205.62	282.38	312.79	231.9	254.88	179.5	37.93	25.78	-92.03	65.69	81.99	89.16	118.89	109.27	112.2	119.58	121.62	103.57	126.38	129.65	52.68	70.15	66.48	40.29	15.79	17.04	18.36	32.03	31.43	28.69	404.61	374.38	292.29
22	53.89	133.01	210.4	221.39	274.51	304.24	239.16	261.29	185.04	37.24	24.46	-87.19	62.01	83.65	88.24	121.39	110.61	115.77	114.15	118.05	103.85	128.05	127.55	47.51	66.74	66.14	40.79	16.34	17.55	17.48	33.54	33.38	27.72	402.4	368.8	292.44
22.2	79.53	143.59	214.62	244.91	269.04	298.88	238.79	253.82	184.4	35.74	24.15	-64.22	55.19	85.84	84.67	124.13	112.97	116.68	112.42	116.18	104.2	129.78	127.71	49.9	63.27	66.24	42.41	16.7	17.06	17.35	33.19	35.07	27.87	398.09	363.31	294.11
22.4	90.72	152.63	216.47	252.76	268.33	295.45	226.29	236.7	178.31	36.18	24.5	-34.89	50.61	86.39	80.7	125.56	116.41	116.19	113.63	114.52	102.55	129.91	128.83	55.13	60.54	65.82	44.42	16.62	14.96	17.35	33.58	35.03	29.32	391.23	354.8	296.25
22.6	95.37	160.25	215.34	247.18	270.25	293	203.96	214.65	168.4	37.56	24.67	-9.05	49.55	85.09	78.42	129	119.6	120.16	112.57	113.08	103.62	129.76	128.27	63.6	56.74	65.46	44.88	16.21	16.17	18.11	35.39	36.29	29.97	383.43	345.59	297.19
22.8	94.76	163.4	212.85	250.93	271.31	293.98	181.63	188.78	157.64	37.16	24.69	12.04	49.01	82.44	75.38	132.15	122.05	123.64	111.86	112.36	107.42	128.36	127.6	73.23	53.32	63.34	45.5	16.1	18.29	19.08	35.42	37.64	30.84	375.57	337.12	297.59
23	88.81	164.3	209.14	256.94	273.09	298.18	163.06	164.66	147.51	36.04	23.73	24.89	50.56	78.61	72.12	130.29	125.07	122.97	114.42	112.94	109.27	126.66	127.48	77.46	53.04	59.99	46.34	15.81	18.41	19.14	34.35	36.46	31.72	370.62	332.62	297.44
23.2	82.91	165.16	204.03	258.38	277.08	301.66	147.05	148.61	140.19	36.29	22.35	29.84	53.76	74.26	71.42	127.88	126.63	125.88	116.81	113.89	113.21	127.38	125.43	77.54	53.74	57.96	45.22	15.59	19.95	18.33	35.18	35.88	31.17	368.37	331.76	297.26
23.4	79.45	164.64	200.6	260.87	280.51	304.42	137.77	138.31	136.49	35.49	20.79	29.8	56.19	71.49	70.57	128.55	126.58	130.12	118.16	114.84	121.25	126.75	122.3	79.61	53.11	56.74	44.46	15.96	21.47	17.79	35.92	36.84	31.18	368.29	329.27	295.53
23.6	76.65	165.43	199.34	266.92	284.59	308.52	135.43	132.68	136.39	32.82	18.58	29.28	55.41	68.49	68.22	129.51	127.8	132	120.93	118.05	126.33	124.89	120.26	80.15	53.09	55.77	46.59	17.95	19.73	16.93	34.66	36.69	31.83	370.6	327.56	292.84
23.8	74.74	168.42	200.4	271.61	292.76	312.53	136.45	132.59	138.69	31.86	17.75	31.92	53.22	65.78	67.57	130.72	129.83	135.63	124.1	122.98	130.92	126.06	119.24	79.63	53.38	56.23	48.74	18.98	18.05	16.08	34.24	35.7	31.05	376.66	332.18	290.94
24	76.19	169.43	201.28	274.02	299.85	314.79	137.5	135.26	141.44	32.29	18.04	38.09	51.51	64.33	68.54	134.33	130.77	140.02	125.8	127.16	136.08	125.74	117.68	82.2	51.88	58.76	49.37	19.78	17.59	16.29	34.92	35.29	30.22	381.66	335.59	289.02
24.2	76.81	168.83	201.98	277.66	302.92	315.64	138.26	136.57	144.15	31.04	17.68	44.35	48.76	63.82	67.78	138.13	132.81	142.01	128.29	130.96	137.24	121.69	116.28	85.09	49.63	59.55	51.18	20.37	15.73	15.95	34.78	33.95	29.82	384.57	335.46	285.7
24.4	75.13	168.89	202.52	283.61	303.21	316.28	139.26	136.01	144.69	31.1	17.89	53.58	45.47	62.52	66.79	137.81	134.54	142.77	128.67	134.25	135.46	119.46	116.45	86.65	49	59.21	52.85	19.34	14.88	15.71	33.7	32.09	28.46	388.83	336.72	283.4
24.6	74.94	166.62	202.36	285.89	302.31	312.83	138.98	134.33	143.75	32.75	19.26	61.9	44.23	61.75	67.23	135.04	133.66	143.41	126.54	135.31	135.6	118.63	115.74	88.8	48.44	58.72	51.91	17.23	16.16	16.51	33.57	31.22	27.48	392.97	338.5	281.44
24.8	75.45	160.88	200.58	284.97	300.44	307.85	137.81	131.02	140.72	32.29	20.2	62.81	43.91	61.73	66.67	132.94	132.47	143.32	126.22	135.04	133.46	116.91	114.42	88.79	47.72	57.95	50.95	16.14	15.77	17.38	33.47	31.23	27.91	396.08	337.95	277.68
25	74.05	154.76	199	285.23	298.81	303.93	137.21	127.6	137.58	30.78	20.9	57.57	42.18	60.53	64.74	131.77	130.63	143.49	126.46	133.52	131.72	115.78	113.82	86.48	48.01	56.24	50.57	14.17	14.81	16.64	32.49	31.69	28.58	400.04	338.93	273.22
25.2	71.92	150.23	198.71	286.83	299.09	300.8	138.09	126.84	136.38	30.54	21.8	48.42	40.86	58.76	65.1	130.14	128.49	143.63	124.52	131.75	134.28	116.41	113.44	85.63	47.47	55.23	49.06	12.48	15.8	16.74	31.64	32.84	29.21	406.54	343.35	270.31
25.4	70.96	145.64	198.16	285.55	300.59	297.81	141.27	129.01	136.71	30.37	22.4	33.85	39.53	58.48	65.74	131.03	127.97	144.87	126.22	130.54	136.76	116.85	111.74	84.01	45.71	55.13	47.93	13.34	16.49	17.28	30.37	33.53	29.84	411.92	348.39	266.41
25.6	68.7	142.24	198.41	285.16	301.42	298.24	145.25	130.98	137.55	29.27	22.92	19.59	38.24	57.96	64.84	135.02	129.88	147.38	131.41	130.4	137.28	116.84	111.15	80.95	44.86	55.61	48.25	14.39	15.95	16.48	29.48	32.79	28.82	414.74	352.67	261.2
25.8	66.12	140.79	198.96	286.89	301.2	299.24	147.23	134.25	140.49	28.68	23.15	13.17	37.33	55.7	64.99	137.91	131.7	149.81	133.19	131.52	139.18	115.17	110.75	79.92	44.45	56.48	47.97	14.97	16.44	15.48	29.4	31.55	27.4	417.08	355.65	257.93
26	63.84	138.42	199.3	288.8	302.08	298.57	150.33	138.93	143.84	29.14	22.91	11.2	37.15	54.99	66.16	138.88	134.14	151.79	134.19	135.39	142.15	113.61	110.01	80.55	43.46	56.99	49.06	16.3	17.11	16.07	29.38	30.36	27.01	418.61	357.51	254.64
26.2	63.11	134.92	198.6	291.95	303.57	299.06	155.2	142.26	146.56	29.49	23.49	11.41	38.77	55.76	65.36	140.84	137.95	154.37	136.7	139.08	141.88	113.63	110.42	80.48	43.82	58.86	52.52	17.8	16.41	16.59	30.17	29.28	27.22	417.45	357.29	248.7
26.4	63.6	131.37	196.39	296.07	304.99	298.82	157.66	144.25	150.68	29.02	24.82	16.81	40.9	54.33	64.4	141.47	141.01	156.55	137.65	142.2	141.53	113.69	111.86	80.81	45.74	60.39	54.23	17.87	15.22	15.57	31.25	28.46	27.46	415.98	355.28	243.3
26.6	63.32	126.12	191.92	297.82	308.46	296.93	159.52	146.68	153.72	29.14	24.83	23.34	41.79	54.44	65.54	139.93	142.61	157.81	136.82	145.65	143.55	112.16	112.47	82.45	47.4	60.34	55.53	17.58	14.58	15.25	30.46	28.47	29.19	415.58	353.37	238.25
26.8	61.28	121.22	186.37	298.71	311.87	296.19	163.51	148.78	155.61	30.63	23.91	24.4	41.96	57.05	66.4	139.29	144.42	157.88	137.41	148.03	145.69	112.35	111.67	82.67	48.55	60.6	58.17	16.97	14.08	15.18	29.5	28.73	30.83	414.14	353.78	229.68
27	59.65	117.84	180.1	299.86	311.26	296.8	166.01	150.11	158.18	32.13	24.71	25.9	42.41	57.65	66.01	140.24	146.54	158.61	138.79	147.74	145.06	112.7	111.74	81.87	49.98	61.27	57.66	17.19	12.75	14.14	29.89	29.02	30.23	411.32	351.24	220.03
27.2	57.32	114.13	173.47	298.36	309.74	294.71	165.79	151.18	159.01	33.56	25.24	29.69	42.55	57.59	66.78	141.06	146.01	159.42	140.18	146.57	144.89	110.01	110.52	81.84	50.85	60.23	54.67	16.62	11.19	12.97	28.92	29.59	28.69	406.66	345.56	211.47
27.4	52.86	109.56	167.96	295.54	308.81	292.66	166.05	151.95	156.51	34.17	24.22	30.17	43.11	59.75	68.64	142.56	144.95	161	140.37	146.15	144.42	108.45	107.09	80.57	50.4	59.2	54.66	14.9	10.82	12.53	28.98	30.34	27.54	400.86	341.44	202.76
27.6	49.35	105.55	163.56	296.56	304.6	292.49	166.58	153.87	155.12	33.55	24.9	29.28	44.32	60.1	67.95	144.8	144.92	162.77	140.33	144.99	141.63	108.35	103.48	78.55	49.7	60.19	54.73	13.7	11.18	12.23	31.31	30.49	25.92	394.31	336.17	194.24
27.8	47.74	100.25	159.19	297.6	301.44	290.97	166.41	155.2	153.43	33.06	26.36	30.51	45.27	58.27	65.71	146.02	144.26	163.34	141.16	144.8	139.35	107.42	101.73	79.08	49.49	60.92	52.75	13.79	11.63	12.6	32.03	30.24	24.1	385.31	327.68	187.37
28	46.07	93.75	153.89	296.18	301.4	288.77	166.67	155.05	150	31.79	26.38	31.11	44.51	57.81	64.8	146.73	143.51	163.12	140.96	146.38	139.21	107.89	99.28	80.27	48.69	60.9	54.3	13.22	13.26	12.68	30.73	29.54	24.38	376.34	321.22	182.77
28.2	43.41	87.87	149.43	296.25	300.95	289.05	167.42	155.29	147.59	30.32	26.38	29.1	42.46	56.5	64.02	146.95	144.94	163.44	140.05	149.38	141.22	108.71	97.94	79.43	48.41	61.68	57.08	12.94	15.01	12.48	29.38	28.11	24.69	369.58	317.95	178.9
28.4	41.66	83.15	144.92	298.3	301.31	290.06	167.56	155.41	146.91	30.19	26.85	27.77	40.55	53.5	61.5	146.77	147.65	162.89	140.95	151.66	145.03	107.23	99.12	79.37	48.83	62.6	57.06	14.26	14.93	13.5	27.05	26.37	24.87	362.86	313.61	174.01
28.6	41.22	79.68	138.66	295.99	304.46	288.34	166.88	153.46	145.55	30.6	26.39	26.67	37.48	51.73	60.38	146.84	149.02	160.89	142.97	152.43	149.18	106.39	100	79.73	48.41	61.76	56.57	15.39	13.5	14.16	23.84	25.18	24.98	356.69	309.76	169.17
28.8	41.18	76.96	133.78	296.78	309.04	288.95	167.38	152.36	144.71	30.21	26.77	24.64	35.67	52.49	61.73	148.96	149.83	162.52	144.69	153.06	152.1	106.47	100.61	78.96	48.88	61.45	58.47	15.67	11.8	13.58	22.73	25.33	24.78	353.41	308.43	166.95
29	41.61	75.9	131.25	304.51	314.81	292.05	168.7	152.73	145.11	30.33	26.89	21.23	37.78	53.78	61.97	151.66	152.45	165.03	147.74	153.98	154.49	105.52	101.5	78.53	50.39	62.33	59.7	15.85	10.31	13.65	22.9	26.28	24.06	351.54	308.14	162.96
29.2	43.19	74.65	127.19	310.11	321.19	293.38	170.23	152.23	145.39	30.61	26.47	17.56	40.01	56.19	61.11	155.83	154.33	166.13	151.43	155.04	154.31	105.63	101.51	78.18	50.84	62.58	60.87	16.53	10.15	14.38	23.32	27.19	24.26	350.12	306	157.13
29.4	44.59	72.5	122.46	314.69	327.08	295.82	171.82	152.54	144.81	30.75	26.8	14.63	41.69	59.02	61.75	161.19	153.56	167.94	154.2	157.89	152.73	106.18	100.59	78.66	52.05	63.65	63.46	17.24	11.23	13.73	24.25	27.6	23.92	347.23	302.97	154.74
29.6	44.87	69.47	119.56	322.36	332.4	300.53	175.11	154.43	144.8	31.53	28.03	14.34	44.98	60.55	62.45	165.43	155.02	171.74	156.97	163.25	153.02	106.07	100.5	79.78	54.09	66.02	65.5	17.45	13.05	13.06	25.76	27.95	23.25	341.18	299.88	153.04
29.8	43.22	66.12	114.05	325.49	332.54	301.46	175.3	153.82	144.52	31.49	28.21	17.71	46.27	60.15	61.74	167.18	158.75	172.46	159.34	166.7	152.89	105.11	100.22	79.4	54.39	66.21	66.39	17.17	15.21	13.43	25.66	27	24.49	333.12	292.45	146.48
30	40.39	61.99	107.1	320.34	329.15	298.23	171.08	150.86	141.47	31.25	28.58	22.36	44.75	58.13	60.52	168.04	158.8	171.68	160.08	168.24	151.8	101.86	97.83	76.64	54.37	65.65	65.92	17.49	16.46	14.12	24.68	24.77	25.02	321.18	281.45	140.19
30.2	38.33	57.99	100.59	314.46	325.02	296.08	166.97	148.49	136.64	31.04	29.91	28.4	43.67	55.42	58.68	166.79	157.27	171.49	160.41	168.34	152.42	99.21	96.34	74.34	54.77	65.76	63.45	17.36	16.39	14.03	25.08	23.37	24.3	305.39	270.22	136.07
30.4	36.31	54.41	92.97	306.48	318.93	291.21	161.91	144.24	131.58	29.8	29.89	33.4	41.1	53.51	56.73	162.87	157.91	169.58	160.25	164.71	151.45	97.65	94.77	72.29	53.06	64.48	60.79	15.61	15.53	13.8	24.26	22.57	24.55	291.18	259	127.78
30.6	33.89	51.84	86.34	297.13	311.61	284.25	153.78	137.3	125.78	27.62	28.81	35.64	38.1	52.65	54.58	159.31	156.56	165.62	157.98	159.99	148.59	95.45	91.13	69.39	50.82	62.76	60.43	14.35	14.55	14.53	22.38	20.95	25.64	278.52	246.2	118.64
30.8	33.07	49.78	81.37	288.93	305.77	279.7	146.91	131.47	118.99	26.47	28.16	32.84	37.74	52.26	51.97	157.16	152.78	163.14	154.43	157.13	147.99	92.52	88	67.11	49.52	62.2	59.02	14.22	13.57	15.02	21.76	20.08	24.07	265.03	234.78	112.8
31	32.71	46.41	75	281.74	301.41	276.92	142.79	127.62	114.04	24.65	26.96	27.48	36.87	52.71	51.06	154.4	150.44	161.75	151.79	153.26	146.88	92.44	87.29	67.29	48.27	62.13	57.31	12.82	12.37	14.57	21.74	20.18	21.84	253.94	225.27	107.12
31.2	31.29	42.78	69.65	275.37	297.68	272.57	136.57	122.48	111.14	22.39	25.15	21.99	35.19	53.35	52	151.65	149.05	159.85	149.28	150.08	142.93	92.26	84.65	68.67	47.53	61.35	57.97	11.64	11.47	14.32	19.94	19.56	21.03	245.2	216.37	100.34
31.4	29.38	40.18	66.53	271.68	293.66	269.24	131.34	117.96	108.6	20.94	24.58	17.79	35.38	53.15	51.47	150.82	146.49	158.89	147.23	150.63	141.42	90.64	81.59	67.97	48.16	60.27	58.3	12.27	10.77	14.99	18.71	19.32	19.48	234.95	208.14	96.28
31.6	27.57	36.83	61.06	268.36	287.94	267.29	127.87	115.15	105.56	20.53	24.22	13.39	34.69	51.14	49.44	150.47	143.99	156.92	145.99	150.64	140.53	88.77	81.27	66.4	49.19	58.48	57.05	13.22	10.32	14.93	18.28	20.69	16.81	225.13	200.49	93.11
31.8	26.21	33.38	56.27	263.98	283.51	265.11	123.96	112.13	103.77	20.12	24.07	11.38	31.96	48.19	48.24	149.77	141.94	153.54	146.25	148.54	136.62	87.41	79.96	64.63	49.75	57.88	57.26	13.59	9.93	13.92	17.12	21.7	15.61	217.12	193.88	89.24
32	25.31	32.82	54.18	262.04	281.16	263.94	120.47	108.76	101.37	19.85	24.45	13.33	30.46	45.44	45.9	149.26	140.2	150.5	145.88	148.75	133.59	85.51	77.56	61.04	49.86	57.24	58.12	13.82	10.03	12.74	15.7	21.47	16.8	208.59	186.8	85.91
32.2	23.92	33.15	51.72	262.3	277.16	263.5	118.79	106.58	97.62	20.72	24.57	16.7	29.69	42.95	42.4	149.42	138.7	146.82	143.72	148.69	132.31	82.27	77.18	57.9	49.14	55.75	57.39	14.18	10.53	12.32	14.89	20.83	18.05	199.22	179.04	83.93
32.4	22.89	32.92	49.23	260.27	274.45	262.67	114.92	104.22	95.25	22.35	24.45	20.2	28.37	40.67	40.08	149.79	137.08	143.09	141.05	145.19	130.5	79.93	77.95	57.4	48.42	54.8	56.62	13.99	11.32	11.34	14.89	20.49	19.38	191.35	171.62	81.27
32.6	22.23	33.09	47.92	257.2	275.33	260.77	109.72	101.9	93.21	23.1	23.79	25.14	27.8	39.99	39.36	148.61	135.43	142.91	138.45	142.72	127.99	78.57	76.85	56.86	47.89	55.3	55.77	12.79	11.33	8.98	15.57	18.92	20.84	185.07	166.09	78.59
32.8	20.68	33.06	46.34	255.51	274.66	257.11	106.35	100.69	89.06	23.64	22.69	30.92	27.51	40.68	38.24	147.01	134.87	142.95	136.33	141.19	127.41	77.3	76.28	57.1	46.75	54.95	54.52	11.41	11.1	7.56	15.57	16.47	21.94	177.81	160.81	77.36
33	19.07	31.55	43.68	252.2	269.85	252.27	103.08	97.74	85.66	25.59	22.21	34.21	27.04	40.97	37.37	147.26	133.74	141.7	135.69	138.79	128.13	76.04	76.79	58.45	46.18	52.49	53.57	11.85	10.76	7.34	15.32	14.95	21.38	170.69	156.8	76.44
33.2	17.95	28.69	41.97	246.47	266.95	248.14	99.34	93.92	83.83	25.21	21.1	34.66	26.86	40.02	37.73	147.05	132.64	141.58	136.53	137.49	128.86	76.05	74.9	57.56	46.85	51.43	53.04	12.22	9.36	6.96	15.87	14.01	18.81	165.57	153.89	73.72
33.4	17.72	26.04	40.53	243.3	264.41	244	98	92.32	80.32	23.4	20.92	33.06	26.15	39.03	37.41	146.95	133.72	141.1	138.14	138.39	128.74	75.57	72.13	54.45	46.69	51.68	52.39	11.49	9.29	6.91	15.81	12.78	16.5	160.14	148.57	70.6
33.6	17.91	23.71	38.46	241.74	259.5	240.41	98.2	90.26	77.81	22.59	22.34	31.34	25.3	38.22	36.89	147.66	133.88	137.69	140.79	137.3	129.53	74.55	71.08	52.65	45.64	50.17	51.64	11.93	9.85	8.21	14.61	12.03	14.76	151.56	141.89	67.81
33.8	17.79	21.63	36.85	238.76	256.44	237.36	96.59	86.84	78.22	21.22	23.08	28.81	25.6	36.6	36.57	146.43	131.69	134.9	139.5	136.09	130.04	73.21	68.55	50.87	45.67	48.12	50.48	12.55	9.11	9.1	14.66	12.19	12.42	144.77	136.01	63.98
34	17.17	20.01	36.91	237.1	255.76	234.04	93.67	85.12	78.43	18.27	22.8	25.89	25.13	35.97	35.74	143.75	130.32	133.08	135.59	135.8	128.19	70.32	64.47	49.62	44.96	49.13	49.58	11.69	9.32	9.69	15.5	12.71	11.25	140.17	127.62	60.27
34.2	17.23	20.35	35.72	237.28	254.23	230.59	91.16	83.64	77.55	17.07	23.21	23.1	23.4	35.97	33.23	142.39	129.18	130.96	132.96	134.23	125.42	67.44	62.44	49.9	43.97	50.08	48.79	10.9	10.29	9.88	14.22	14.05	11.83	134.27	119.26	58.61
34.4	16.47	21.11	33.58	234.84	251.41	228.6	88.65	79.7	77.06	16.58	22.2	20.81	23.33	34.47	32.02	139.21	125.44	129.92	129.83	131.27	123.28	65.7	60.54	49.89	44.33	49.3	47.41	11.62	8.27	10.12	13.17	14.67	12.03	128.71	115.44	57.26
34.6	14.96	22.2	33.72	231.62	250.33	226.94	85.29	77.69	75.75	15.6	20.23	19.16	23.85	32.92	31.64	138.23	123.34	131.73	124.89	129.77	120.9	63.91	57.81	50.63	44.82	48.79	46.82	11.71	6.47	10.17	12.79	15.01	13.34	126.11	111.36	55.23
34.8	14.08	23.34	33.26	230.54	249.68	225.59	82.53	77.08	73.2	14.97	19.59	17.67	22.18	32.18	31.2	141.5	123.27	133.06	124.18	130.01	116.81	63.13	57.47	51	45.26	48.27	47.73	11.27	7.43	9.68	12.03	15.23	15.32	123.82	106.36	53.9
35	13.72	24.08	31.5	229.63	248.07	224.55	80.93	75.04	70.79	14.9	19.77	16.95	20.91	28.98	31.35	143.55	122.29	131.81	126.06	128.91	114.02	64.24	59.17	49.48	46.17	46.44	48.55	11.62	6.95	9.19	10.39	14.51	15.16	120.21	105.13	52.72
35.2	13.57	23.98	30.78	228	245.52	223.42	79.38	74.19	69.11	15.5	20.26	17.75	21.52	26.7	32.19	144.74	120.42	130.91	125.1	127.69	113.37	63.21	59.99	47.85	45.49	44.79	49.4	11.8	6.63	8.36	10.98	12.79	14.44	117.28	104.31	52.01
35.4	13.96	22.72	29.99	227.75	244.62	221.47	78.65	74.16	67.68	15.94	21.12	19.92	21.22	27.81	32.37	147.4	120.47	130.41	123.95	128.22	113.15	60.99	60.41	47.82	43.82	43.65	51.59	10.72	8.98	7.05	12.47	12.2	13.86	114.39	100.07	52.6
35.6	13.73	21.33	28.23	227.16	242.88	218.13	78.39	71.53	66.49	15.56	21.25	20.56	19.7	27.8	30.95	147.41	120.48	127.98	124.63	129.06	112.21	60.18	61.05	46.61	43.71	43.01	52.67	9.51	10.23	5.59	11.91	11.63	11.8	110.92	96.93	53.16
35.8	12.73	20.17	26.97	223.71	239.01	214.61	77.46	68.49	65.29	14.96	20.44	20.93	19.9	27.34	28.86	145.08	119.36	125.95	124.76	127.93	114.06	59.37	60.02	45.52	42.84	42.61	51.73	9.7	9.51	5.22	10.86	10.98	9.67	105.66	95.14	52
36	12.52	19.03	25.4	219.16	235.8	210.51	77.2	66.55	63.75	14.98	19.53	21.33	21.16	28.63	27.05	144.65	119.11	127.59	122.77	126.96	115.93	56.77	57.36	45.73	41.17	42.53	50.07	10.19	9.68	5	11.03	11.75	9.49	99.92	91.76	50.15
36.2	11.98	18.33	23.33	214.14	233.2	205.13	76.77	63.46	61.58	13.3	18.37	20.69	21.1	28.56	26.2	142.82	119.47	128.68	121.59	126.12	115.47	55.82	56.01	44.57	40.88	41.18	47.91	9.96	9.76	4.91	10.8	12.68	10.11	94.78	88.36	47.02
36.4	10.77	18.75	22.03	207.87	228.44	198.92	72.61	61.95	60.17	12	17.18	18.46	20.39	26.51	24.49	140.18	118	126.7	120.93	123.48	114.13	56.39	54.94	42.99	41.18	39.31	44.95	11.01	8.97	5.22	8.8	11.98	10.24	89.8	86.48	42.49
36.6	10.72	17.73	21.01	200.9	223	194.09	67.78	61.73	59.32	12.35	17.23	15.49	19.83	25.82	22.82	139.98	115.83	124.27	118.7	120.23	112.74	54.76	53.13	42.11	40.21	37.5	43.11	12.18	9.35	6.23	8.19	11.44	10.36	86.01	84.08	39.7
36.8	12.16	16.74	19.26	196.73	218.25	189.12	64.6	60.72	57.64	13.06	17.31	12.58	18.01	24.53	23.1	138.96	114.59	122.36	114.67	118.09	109.91	51.97	51.81	40.51	39.41	37.05	41.69	11.26	10.32	6.51	8.53	10.93	10.72	84.19	80.81	39.93
37	11.73	17.16	17.52	192.87	212.08	184.16	59.57	61.08	56.12	12.73	16.8	10.25	14.97	23.36	23.11	136.31	112.15	119.71	111.24	115.63	106.5	51.09	51.13	38.25	39.29	36.21	40.4	9.7	10.88	6.5	8.33	9.69	9.73	82.19	77.59	39.97
37.2	10.48	16.74	17.5	186.79	206.21	179.32	54.19	62.35	54.89	13.36	16.96	7.95	12.54	23.01	20.93	135.28	109.29	116.13	108.83	113.11	104.2	50.16	50.02	38.03	38.86	35.84	40.47	9.1	11.2	7.21	7.48	9.37	8.31	79.44	72.95	38.67
37.4	10.44	14.22	17.39	181.75	200.13	173.93	52.63	61.27	52.53	13.34	16.27	7.79	11.01	22.14	19.17	134.85	107.13	112.89	107.24	112.59	102.19	47.28	48.18	36.36	37.5	37.23	40.63	7.25	11.21	7.99	7.9	9.06	8.48	76.55	67.76	38.1
37.6	10.57	13.04	15.52	178.23	192.67	167.63	52.92	59.13	50.16	12.3	14.21	10.2	10.9	20.78	18.53	131.31	104.74	111.11	105.64	111.74	100.31	45.85	45.67	32.95	36.86	37.91	40.54	5.37	11.06	7.89	9.36	8.77	8.84	70.88	63.96	36.99
37.8	9.45	12.91	15.33	172.65	185.39	161.64	52	57.77	49.63	12.2	13.04	12.05	11.98	19.81	15.71	128.26	101.94	109.2	104.39	109.69	97.29	45.63	44.06	32.3	37.14	36.28	40.96	5.33	10.37	7.95	9.72	9.14	8.81	64.36	60.37	33.42
38	9.37	11.21	17.02	166.65	179.24	157.3	51.16	55.59	49.75	12.35	12.91	13.9	12.95	18.62	13.08	126.54	99.53	105.38	103.97	109.1	95.41	43.76	42.3	32.28	36.23	34.24	40.82	5.56	9.66	8.45	9.64	8.26	9.44	60.33	56.86	31.2
38.2	9.77	9.91	16.65	163.66	172.32	153.64	51.34	52.47	49.39	12.35	12.64	15.88	13.15	17.23	12.61	123.73	97.23	103.2	102.52	108.23	94.26	41.57	38.78	29.89	35.4	33.49	39.47	6.29	10.08	7.59	9.3	6.94	9.99	57.02	55.61	32.23
38.4	8.36	11.12	15.69	160.61	168.69	150.28	51.28	50.55	48.99	12.32	13.17	15.56	12.44	17.06	12.43	120.13	95	102.59	98.76	104.71	91.63	40.85	36.88	29.49	35.64	30.65	38.76	7.89	9.93	5.35	7.98	7.18	9.09	54.65	55.41	33.37
38.6	7.04	12.61	17.09	156.78	168.13	146.33	49.28	49.86	47.54	11.46	13.76	13.19	10.7	16.45	12.45	117.83	92.85	100.35	96.29	100.69	88.93	40.33	37.14	31.07	33.81	28.41	36.94	9.41	8.97	3.92	5.83	7.03	7.59	54.08	54.03	33.55
38.8	6.53	12.96	17.14	153.61	166.45	141.75	47.48	48.22	45.24	8.79	13.49	11.36	7.84	15.46	13.1	116.26	91.61	98.16	94.93	97.71	89.05	38.58	35.73	29.83	30.79	27.51	34.83	9.69	9.21	3.13	3.79	7.3	6.67	53.53	52.04	35.01
39	6.04	13.05	14.68	150.65	163.71	136.64	47.11	45.73	43.01	6.91	11.92	7.44	5.86	14.09	12.86	114.6	91.27	96.24	92.77	93.86	87.99	37.26	33.22	28.39	30.31	27.5	34.18	9.21	9.88	0.61	2.74	9.25	6.21	51.51	50.03	35.96
39.2	5.5	12.89	12.69	147.89	161.47	131.66	46.07	44.38	40.8	5.21	8.93	4.06	5.56	13.15	12	113.76	90.91	92.97	91.43	90.12	84.44	36.19	32.6	28	29.42	25.74	34.25	7.93	7.77	0.33	2.29	9.44	4.56	49.62	47.65	34.39
39.4	6.36	12.69	11.74	145.06	157.17	126.56	42.96	41.85	38.86	3.63	6.15	2.12	5.38	11.05	11.19	112.49	89.47	90.88	90.86	88.21	82.54	34.45	31.87	27.78	26.46	24.91	33.04	6.86	6.43	1.78	1.93	8.48	3.76	47.65	45.73	32.1
39.6	6.51	11.23	9.19	141.51	150.52	122.9	40.86	38.98	38.27	3.64	5.06	0.79	5.04	8.81	9.46	111.11	87.13	88.15	89.99	87.18	81.68	32.14	30.17	26.3	26.14	25.28	32.82	6.29	6.45	1.92	2.42	8.94	5.01	46.62	43.95	29.03
39.8	5.91	8.74	6.84	138.97	144.42	120.17	39.31	38.71	37.26	4.78	4.27	0.07	5.59	8.1	8.85	109.13	83.39	83.02	88.76	84.7	78.32	30.01	28.69	24.09	27.47	24.83	32.76	7.07	5.31	1.95	3.76	7.36	4.96	45.96	42.83	25.83
40	5.18	7.72	6.97	136.87	140	115.55	37	38.97	34.98	5.6	3.25	1.52	5.77	8.46	8.8	105.67	79.3	79.09	86.97	82.14	74.61	28.59	29.19	22.9	26.12	23.67	31.81	8.43	3.16	4.03	3.79	4.85	4.83	44.2	42.73	23.19
40.2	4.6	7.19	7.34	132.41	135.76	110.67	34.78	37.65	33.39	6.28	3.51	2.76	3.83	7.69	8.69	101.71	73.96	75.22	84.16	80.99	73.07	27.83	29.39	23.37	24.68	23.65	31.08	8.69	3.32	3.56	3.91	4.22	6.34	42.45	41.8	22.3
40.4	4.04	5.82	6.79	127.31	130.5	106.37	33.61	37.41	32.09	6.46	4.31	3.87	2.34	7.41	8.53	98.1	68.97	69.18	81.96	78.95	72	26.67	27.95	21.79	25.02	23.83	31.37	8.05	3.51	2.58	5.05	4.55	6.22	40.51	39.9	21.83
40.6	3.7	5.64	7.24	123.36	126.4	100.91	32.13	36.96	29.64	6.1	4.09	4.68	2.47	8.42	7.52	93.65	66.72	65.41	78.18	76.73	69.11	24.07	26.27	19.81	22.95	22.5	31.46	7.29	2.09	3.68	4.65	3.97	4.15	37.54	37.69	23.17
40.8	3.11	6.74	8	117.17	122.38	95.35	31.23	33.69	27.75	5.52	2.48	4.27	2.75	7.43	5.55	88.35	64.48	64.12	73.25	75.79	66.33	22.29	25.08	20.1	19.42	22.17	30.61	5.39	1.5	3.29	4.51	4.96	4.61	34.78	35.91	25.52
41	2.31	7.04	6.74	108.92	117.86	90.88	30.29	31.06	26.89	3.44	2.15	4.03	1.6	5.44	4.2	83.28	60.16	61.84	69.6	73.94	64.11	21.11	22.7	19.11	17.48	21.55	29.69	3.31	1.3	1.33	4.7	6.72	4.31	33.88	34.34	25.67
41.2	2.89	7.41	5.93	102.01	113.54	86.43	27.96	28.71	26.11	0.92	2	2.94	2	4.46	2.21	79.23	57.29	60.23	67.12	70.47	61.22	19.95	20.43	15.87	16.05	20.64	27.18	3.01	0.72	0.88	4.09	7.15	2.62	32.54	32.83	24.2
41.4	3.03	7.02	5.35	95.15	109.86	82.74	26.49	25.3	25.24	0.34	0.3	0.73	2.97	3.48	0.11	75.69	55.66	58.51	63.12	67.85	56.98	18.94	19.16	14.07	15.34	20.36	23.27	3.06	1.1	0.66	3.04	6.81	2.72	31.08	30.34	24.28
41.6	2.21	5.65	3.79	86.49	106.34	80.96	25.6	23.35	24.15	-0.1	-0.89	-0.46	1.32	1.92	0.03	72.48	50.77	55.06	60.4	65.47	55.18	19.67	17.02	14.06	16.39	19.64	19.46	2.64	1.31	-1.36	2.95	6.42	2.87	30.39	29.83	23.73
41.8	2.88	5.24	2.01	79.7	103.43	79.15	22.44	22.51	23.06	-1.14	-0.77	-1.1	-0.74	1.42	-0.25	70.49	46.29	51.8	59.17	63.15	55.33	20.47	15.54	13.7	16.92	18.33	17.96	2.61	0.02	-1.7	2.04	4.56	0.72	29.17	28.91	19.36
42	3.68	4.21	0.63	74.29	99.01	76.72	20.12	20.31	22.46	-0.73	-1.81	-2.87	-0.65	0.71	-1.9	69.18	43.16	48.1	56.28	60.81	54.14	18.83	14.89	14.11	17.29	18.03	16.77	2.39	-0.66	-1.52	1.05	1.88	-1.11	27.69	26.19	18.09
42.2	1.34	2.33	-0.98	67.46	94.09	74.32	20.66	19.63	21.43	0.29	-3.81	-3.27	-0.81	0.43	-2.48	65.02	39.37	43.13	52.49	57.58	52.91	15.64	13.1	14.79	17.77	17.43	16.5	1.03	-1.53	-2.4	0.96	1.36	-1.09	26.37	26.1	19.57
42.4	-0.67	1.41	-1.5	60.4	89.46	71.77	19.57	20.3	19.17	-0.66	-4.71	-2.57	-1.83	0.54	-2.32	60.01	35.54	39.3	50.59	55	52.74	13.2	11.24	14.23	15.74	15.23	17.92	-0.05	-3.69	-3.61	0.59	0.69	-2.29	25.01	27.09	18.25
42.6	-1.44	0.53	-1.81	54.72	84.02	67.99	16.63	18.38	17.52	-2.78	-7.15	-2.7	-1.51	-0.49	-3.95	56.01	33.1	36.08	48.66	53.07	50.29	10.72	11.03	12.29	12.7	14.17	19.48	-1.14	-4.48	-4.12	0.33	-0.34	-2.34	23.47	26.14	16.85
42.8	-3.72	-1.67	-1.73	47.94	79.16	64.18	15.8	15.6	16.01	-4.26	-8.92	-2.6	-1.18	-1.63	-6.44	50.66	28.79	31.02	45.51	49.91	45.57	8.42	10.38	10.26	10.97	13.44	19.16	-2.34	-3.95	-4.93	0.11	0.66	-1.02	22.58	26.12	20.44
43	-5.15	-2.49	-0.75	41.46	77.19	62.1	14.29	13.88	13.65	-6.08	-8.72	-2.12	-2	-2.62	-6.96	44.16	24.11	26.84	43.62	48.3	42.96	8.22	8.38	7.54	8.76	12.59	18.66	-2.72	-3.78	-5.57	0.05	1.73	-0.5	21.64	26.72	22.27
43.2	-4.52	-3.26	-0.72	37.76	75.44	60.3	10.75	11.77	11.92	-8.14	-8.34	-2.06	-3.72	-5.12	-7.75	39.32	20.71	24.53	41.73	49.25	41.02	8.15	6.53	5.33	6.26	12.25	18.37	-2.9	-3.88	-5.87	-0.37	1.36	-1.22	20.62	23.99	20.5
43.4	-4.68	-3.64	-1.15	35.71	73	58.02	8.5	9.57	11.98	-8.76	-8.88	-2.14	-4.97	-7.76	-10.12	35.23	15.53	21.46	40.16	47.49	37.62	7.61	5.21	4.08	6.09	11.19	17.5	-3.27	-4.57	-5.73	-0.87	1.63	-0.44	20.5	22.48	20.83
43.6	-4.43	-2.89	-1.61	34.8	71.83	56	8.03	9.83	11.62	-8.14	-8.33	-3.6	-5.67	-9.29	-10.97	29.77	9.73	17.43	38.79	43.67	35.02	5.9	3.36	2.53	7.17	10.07	16.16	-3.7	-5.94	-5.51	-2.3	0.85	-0.44	20.26	21.94	21.14
43.8	-3.1	-2.38	-3.26	34.65	70.39	53.99	5.97	10.18	9.54	-8.5	-8.01	-5.67	-6.72	-10.39	-10.24	25.47	6.3	13.29	37.89	41.48	33.96	2.59	1.41	-0.79	7.03	8.97	15.23	-5.06	-7.27	-6.23	-3.08	-1.1	-2.03	19.38	19.17	18.98
44	-2.58	-2.59	-4.71	37.1	66.1	50.43	3.44	8.01	6.58	-8.69	-10.1	-6.66	-7.69	-10.55	-11.21	21.95	3.64	9.16	37.33	39.11	32.55	-1.02	0.26	-3.89	6.61	6.54	14.45	-6.98	-8.2	-7.09	-3.27	-1.66	-2.6	19.1	17.75	17.82
44.2	-2.69	-2.39	-5.44	39.61	62.06	46.93	1.48	5.4	3.15	-8.33	-12.69	-7.42	-8.48	-10.28	-13.14	16.22	-0.9	3.96	36.32	34.5	30.16	-3.69	-0.48	-5.98	5.55	3.68	13.48	-8.06	-8.48	-7.43	-3.27	-2.54	-3.01	19.25	18.57	18.09
44.4	-1.95	-2.26	-7.2	40.68	60.18	44.28	-0.84	2.06	-0.94	-9	-13.81	-8.69	-9.8	-9.67	-14.27	9.71	-4.73	-1.03	32.71	31.43	29.03	-6.76	-2.18	-7.53	3.46	4	12.05	-9.46	-7.41	-8.96	-3.27	-3.82	-3.82	17.75	17.14	18.07
44.6	-2.12	-2.5	-7.6	41.13	57.18	40.83	-4.06	-3.41	-4.68	-10.21	-13.73	-7.39	-12.25	-8.9	-15.79	4.79	-8.64	-4.19	28.14	29.63	27.95	-8.45	-3.91	-9.28	0.66	3.6	9.49	-10.46	-6.56	-11.39	-2.97	-3.81	-5.25	16.54	15.44	18.28
44.8	-3.73	-2.1	-7.21	43.03	53.81	37.35	-7.44	-7.18	-6.38	-10.25	-14.98	-5.25	-13.72	-9.76	-16.88	-1.41	-13.51	-7.03	23.98	26.77	25.31	-8.87	-5.86	-10.6	-1.1	2.33	6	-9.49	-7.2	-13.42	-2.57	-3.69	-6.48	16.44	16.55	17.19
45	-5.56	-2.19	-8.69	42.04	51.99	35.31	-9.63	-7.87	-7.26	-11.33	-15.75	-5.36	-14.93	-12.72	-16.81	-8.27	-19.13	-10.56	18.36	23.59	22.6	-9.7	-8.2	-12.27	-2.04	2.67	1.95	-8.79	-8.9	-14.95	-2.68	-4.64	-7.31	14.86	16.1	15.65
45.2	-6.92	-1.93	-10.43	39.9	50.13	33.67	-11.71	-9.97	-8.88	-13.9	-15.33	-6.76	-16.3	-14.94	-16.11	-11.07	-24.12	-14.91	13.03	20.75	19.72	-11.51	-9.69	-15.72	-2.55	2.57	-2.12	-10.32	-12.18	-15.95	-3.89	-5.33	-8.22	14.28	13.52	15.58
45.4	-9.02	-2.42	-11.89	40.34	46.97	31.59	-14.55	-12.03	-10.73	-15.2	-16.8	-7.37	-17.34	-17.66	-15.47	-14.65	-28.48	-19.32	8.62	18.52	17.3	-12.77	-11.07	-19.36	-3.4	-0.29	-5.82	-12.08	-15.67	-16.43	-4.92	-5.17	-10.04	14.17	12.62	15.17
45.6	-10.69	-3.52	-14.29	41.72	43.53	30.46	-17.81	-13.04	-13.06	-16.88	-19.92	-7.78	-17.65	-21.49	-15.34	-21.39	-32.33	-25.18	4.08	17.32	14.35	-13.97	-12.58	-21.33	-5.27	-3.04	-7.78	-13.61	-17.62	-15.75	-5.25	-4.79	-10.75	12.28	11.34	14.4
45.8	-11.23	-5.64	-16.14	41.91	39.54	29.83	-19.27	-16.17	-16.74	-19.15	-21.65	-9.99	-18.56	-23.2	-17.26	-26.73	-37.14	-31.76	-0.86	15.93	11.73	-15.37	-13.58	-21.94	-7.93	-4.49	-9.09	-16.74	-18.74	-14.7	-7.16	-4.62	-10.53	11.19	8.93	14.71
46	-12.57	-7.11	-16.89	41.5	35.53	29.03	-21.94	-19.97	-20.78	-19.22	-23.01	-12.28	-19.58	-22.44	-20.62	-31.85	-42.43	-38.03	-5.29	13.3	9.3	-16.87	-14.24	-22.55	-11.41	-6.93	-10.32	-19.73	-19.66	-14.97	-9.53	-4.78	-10.81	11.61	8.74	15.19
46.2	-13.87	-8.15	-16.96	39.94	31.61	27.61	-26.09	-22.82	-23.95	-17.7	-24.75	-12.63	-19.04	-22.87	-23.67	-39.55	-47.7	-42.46	-9.35	11.82	7.54	-16.68	-16.17	-22.08	-13.86	-8.76	-11.33	-20.86	-19.49	-17.47	-10.42	-5.64	-11.51	9	10.18	13.8
46.4	-14.28	-9.04	-16.96	35.31	27.84	24.59	-30.13	-26.48	-26.29	-17.83	-24.4	-13	-18.77	-23.86	-25.95	-45.96	-53.55	-46.48	-12.74	9.6	3.49	-16.74	-17.75	-21.86	-14.85	-8.91	-13.18	-21.2	-20.74	-20.01	-11.02	-7.86	-11.9	7.87	11.12	11.07
46.6	-15.5	-9.7	-17.41	28.07	25.93	22.06	-33.31	-30.51	-29.05	-17.11	-24.21	-15.58	-19.98	-23.89	-27.9	-50.34	-59.69	-52.06	-16.04	4.57	0.21	-18.93	-19.58	-22.56	-15.17	-9.17	-15.25	-22.33	-24.05	-23.48	-12.2	-10.36	-12.64	9.47	13.21	9.76
46.8	-17.15	-9.59	-18.97	18.98	24.44	19.37	-38.62	-33.78	-32.13	-15.48	-25.47	-17.09	-21.37	-25.81	-28.88	-57.16	-64.81	-56.73	-21.25	-0.97	-1.08	-20.95	-22.52	-24.25	-15.67	-10.74	-17.29	-24.21	-26.23	-27.29	-12.86	-13.08	-13.35	7.38	14.96	10.25
47	-17.28	-9.64	-20.88	11.02	22.17	14.99	-44.94	-38.74	-35.22	-16.24	-25.85	-16.4	-22.01	-29.32	-29.71	-64.9	-69.93	-61.99	-26.83	-5.32	-4.68	-22.75	-25.22	-26.34	-16.1	-12.16	-19.65	-26.6	-28.31	-29.98	-12.91	-15.46	-14.54	3.86	14.13	9.23
47.2	-17.76	-11.13	-22.73	4.42	20.5	10.62	-49.45	-43.7	-40.04	-19.25	-27.02	-17.12	-25.12	-32.21	-31.46	-72.92	-76.49	-70.2	-32.23	-10.5	-8.68	-26.35	-27.69	-29.62	-17.66	-14.46	-21.79	-29.31	-30.94	-31.01	-14.26	-16.22	-16.34	3.77	11.84	8.35
47.4	-19.35	-12.64	-24.17	0.64	19.05	9.01	-53.99	-46.93	-46.5	-21.68	-30.25	-18.94	-28.48	-35.36	-34.64	-81.24	-84.07	-79.99	-38.08	-16.72	-11.04	-29.96	-30.23	-33.11	-20.49	-17.87	-23.32	-33.57	-33.02	-31.87	-16.3	-15.78	-18.54	3.13	9.68	9.55
47.6	-21.05	-14.1	-25.89	-0.5	15.54	7.06	-59.9	-51.01	-51.27	-23.88	-32.72	-20.12	-29.88	-39.21	-38.36	-90.24	-92.7	-87.32	-44.89	-21.26	-14.53	-31.6	-33.35	-36.16	-23.85	-20.09	-26.32	-38.77	-35.55	-33.45	-18.02	-15.16	-21.01	-0.08	7.27	9.85
47.8	-22.42	-15.11	-26.81	-0.69	12.36	4.41	-64.08	-55.8	-55.2	-27.25	-33.51	-20.37	-32.08	-42.59	-41.88	-98.81	-102.55	-95.22	-50.65	-24.95	-19.91	-33.89	-35.78	-39.04	-27.21	-22.24	-30.44	-42.66	-39.3	-35.65	-20.17	-14.91	-23.57	-0.39	4.64	8.46
48	-25.1	-16.56	-27.51	-2.39	10.92	2.69	-66.81	-59.2	-59.04	-29.03	-35.62	-22.04	-36.54	-45.62	-45.47	-107.18	-113.23	-104.43	-55.98	-29.29	-23.56	-36.88	-38.44	-40.62	-30.6	-26.06	-35.35	-46.87	-42.83	-39.66	-22.84	-15.55	-25.48	0.15	2.56	7.63
48.2	-28.18	-18.32	-29.48	-4.83	6.62	0.49	-71.76	-63.41	-61.36	-28.17	-37.5	-23.79	-39.52	-49.29	-49.28	-115.45	-123.9	-112.32	-63.41	-33.51	-28.35	-39.72	-40.89	-41.15	-34.95	-29.96	-42.53	-52.14	-47.2	-44.41	-24.47	-17.86	-26.42	-1.87	1.11	7.67
48.4	-30.72	-20.61	-31.79	-18.73	1.08	-2.96	-77.33	-69.85	-63.68	-28.05	-38.36	-25.37	-42.64	-53.67	-53.4	-125.14	-135.61	-120.64	-73.45	-38.57	-33.5	-42.4	-43.67	-43.2	-40.85	-34.48	-50.59	-56.18	-52.35	-50.03	-26.57	-21.86	-27.39	-4.5	-0.4	6.84
48.6	-32.96	-23.98	-33.25	-43.23	-2.85	-8.59	-82.24	-75.36	-68.87	-29.27	-39.53	-27.23	-47.19	-57.59	-57.22	-137.41	-147.59	-131.57	-82.52	-45.5	-38.83	-45.69	-45.66	-46.02	-47.06	-40.88	-58.57	-59.49	-56.09	-55.78	-29.44	-26.31	-28.74	-4.75	-2.94	4.51
48.8	-35.57	-28.55	-35.98	-65.08	-8.32	-14.4	-89.64	-80.44	-75.62	-30.15	-41.78	-29.84	-51.14	-61.3	-61.17	-149.88	-159.86	-142.35	-91.98	-52.53	-45.62	-48.92	-47.42	-48.63	-53.41	-47.49	-65.36	-64.39	-60.64	-60.85	-30.87	-29.58	-31.06	-6.43	-5.36	2.26
49	-37.26	-33.24	-39.36	-84.16	-15.73	-18.84	-97.29	-86.7	-82.69	-32.22	-44.3	-33.67	-54.14	-66.18	-65.04	-162.44	-170.89	-152.17	-104.98	-60.32	-52.93	-52.8	-49.77	-53.77	-60.8	-51.86	-71.43	-69.12	-66.57	-64.23	-33.03	-32.69	-34.12	-8.82	-7.79	1.08
49.2	-38.33	-35.93	-41.81	-103.81	-20.65	-23.09	-103.28	-92.83	-91.29	-35.59	-46.83	-36.67	-57.05	-69.95	-68	-176.97	-182.15	-163.3	-118.28	-70.41	-60.41	-55.65	-52.75	-60.2	-68.4	-55.41	-76.81	-73.6	-70.89	-67.54	-36.37	-35.35	-37.62	-9.38	-8.86	-0.55
49.4	-39.4	-38	-44.41	-105.95	-25.58	-29.28	-109.29	-97.61	-99.42	-38.03	-49.94	-38.08	-59.94	-71.73	-70.49	-191.98	-193.9	-175.43	-129.29	-78.86	-69.67	-59.86	-57.42	-66.08	-74.77	-58.55	-82.17	-79.51	-74.51	-71.51	-39.63	-37.56	-41.15	-10.27	-9.98	-1.98
49.6	-40.7	-39.62	-47.27	-91.44	-31.81	-33.27	-114.65	-103.12	-105.43	-40.27	-54.25	-39.59	-63.2	-75.42	-74.12	-203.7	-204.58	-187.24	-142.72	-86.92	-78.68	-66.21	-62.94	-72.93	-80.97	-62.35	-88.74	-85.96	-79.83	-75.49	-44.01	-40.49	-43.92	-13.66	-11.18	-1.93
49.8	-42.5	-40.2	-49.04	-81.59	-37.41	-36.99	-118.38	-108.94	-110.07	-43.18	-58.88	-41.56	-66.71	-79.91	-79.66	-214.7	-214.85	-198.81	-158.35	-97.44	-87.03	-72.58	-69.97	-81.39	-88.64	-67.07	-97	-90.76	-85.07	-80.24	-49.69	-44.43	-46.54	-16.34	-12.45	-2.42
50	-44.64	-40.81	-50.2	-74.37	-44.04	-43.73	-123.14	-113.15	-113.79	-45.28	-62.5	-41.1	-69.78	-83.19	-85.58	-225.11	-226.59	-211.14	-170.82	-108.75	-97.46	-78.34	-78.8	-88.99	-95.87	-73.19	-104.77	-95.57	-89.5	-87.04	-55.42	-49.33	-50.84	-18.46	-14.13	-4.56
50.2	-47.99	-43.14	-52.35	-65.99	-52.12	-51.23	-129.08	-116.67	-115.82	-47.31	-65.71	-41.57	-74.29	-89.21	-92.4	-233.54	-237.62	-222.56	-183.87	-119.94	-107.46	-86.65	-88.29	-95.57	-103.19	-80.99	-113.85	-101.75	-95.98	-95.16	-62.16	-55.07	-54.64	-22.66	-16.81	-6.5
50.4	-52.04	-47.05	-55.14	-68.14	-60.3	-58.04	-134.38	-121.06	-118.46	-50.41	-69.02	-43.59	-80.1	-97.82	-99.83	-241.65	-246.5	-230.85	-200.37	-132.49	-117.32	-94.33	-95.89	-103.23	-112.4	-90.4	-124.47	-107.52	-102.82	-101.39	-67.8	-60.45	-58.2	-27.35	-20.57	-10.03
50.6	-54.49	-51.37	-58.14	-81.54	-69.55	-66.23	-139.93	-124.5	-120.6	-54.33	-72.23	-44.87	-85.92	-104.38	-107.63	-251.11	-256.54	-237.91	-216.78	-145.15	-129.39	-99.45	-104.44	-112.05	-122.27	-99.46	-134.42	-112.99	-107.7	-107.68	-72.35	-65.68	-63.97	-31.16	-24.27	-15
50.8	-56.08	-55.91	-61.08	-92.94	-78.5	-75.6	-143.93	-126.74	-122.17	-57.85	-75.37	-46.8	-91.77	-111.45	-113.84	-259.81	-265.25	-245.38	-232.73	-158.11	-142.8	-107.56	-112.59	-118.71	-130.7	-108.03	-145.26	-120.64	-113.76	-114.96	-78.47	-71.25	-69.87	-35.25	-27.62	-18.06
51	-58.98	-60.38	-65.07	-103.84	-86.5	-84.04	-146.54	-130.5	-125.53	-61.97	-79.66	-49.58	-98.89	-120.5	-120.06	-268.82	-272.89	-252.11	-253	-172.34	-156.08	-117.62	-118.53	-126.62	-139.74	-118.29	-158.51	-130.4	-121.06	-120.41	-84.48	-76.49	-73.98	-39.56	-30.93	-20.73
51.2	-61.5	-65.11	-68.89	-114.28	-95.21	-91.48	-147.93	-133.32	-128.07	-68.08	-85.97	-52.64	-107	-128.31	-128.56	-278.27	-280.86	-259.05	-275.03	-186.92	-170.98	-125.46	-126.82	-138.18	-149.8	-128.47	-172.14	-139.53	-127.45	-125.11	-89.78	-81.6	-80.45	-43.02	-35.35	-25.81
51.4	-62.81	-68.47	-72.02	-120.78	-104.63	-99.04	-147.52	-134.31	-128.13	-73.92	-93.46	-57.58	-114.32	-136.11	-136.16	-284.87	-286.53	-266.22	-296.44	-202.8	-186.35	-135.42	-137.8	-148.17	-159.18	-137.97	-185.65	-149.57	-136.04	-131.69	-97.85	-86.99	-88.56	-46.52	-38.88	-29.1
51.6	-66.41	-71.61	-76.75	-124.41	-114.48	-109.1	-146.6	-135.03	-128.87	-78.67	-100.95	-62.76	-121.55	-146.5	-143.66	-289.91	-290.31	-274.08	-320.19	-220.58	-201.85	-149.61	-148.54	-157.78	-170.17	-149.4	-200.81	-161.18	-147.81	-138.86	-107.01	-94.55	-95.54	-50.76	-43.17	-30.89
51.8	-72.13	-75.73	-82.48	-128.32	-126.27	-119.14	-147.39	-135.5	-129.75	-85.07	-110.42	-67.21	-130.87	-156.99	-154.54	-296.28	-295.47	-283.1	-346.93	-238.77	-217.68	-161.81	-162.13	-171.96	-183.51	-163.32	-217.22	-172.78	-158.48	-147.06	-116.35	-103.5	-103.66	-56.01	-48.89	-35.56
52	-76.09	-79.75	-87.42	-131.78	-140.03	-129.57	-145.89	-133.84	-127.3	-92.56	-119.51	-73.41	-140.34	-167.73	-166.29	-301.13	-299.28	-290.47	-372.3	-256.06	-234.16	-173.55	-178.93	-186.5	-197.93	-176.12	-233.88	-181.88	-169.35	-157.69	-126.88	-111.34	-112.49	-62.78	-54.59	-40.63
52.2	-79.58	-84.2	-93.14	-140.39	-153.44	-143.52	-141.53	-131.34	-125.01	-98.89	-126.57	-79.48	-149.18	-179.62	-176.03	-302.32	-300.32	-296.03	-395.83	-273.34	-251.34	-188.61	-193.28	-200.59	-211.82	-190.22	-250.39	-191.09	-181.69	-169.19	-137.69	-119.58	-119.98	-70.13	-60.9	-43.75
52.4	-85.51	-89.13	-99.55	-155.35	-166.81	-158.48	-137.94	-128.29	-123.11	-106.1	-133.69	-83.41	-159.36	-191.46	-188.45	-304.82	-303.26	-302.5	-421.05	-291.66	-269.47	-202.46	-207	-215.76	-225.82	-206.24	-268.34	-201.51	-191.68	-180.93	-149.22	-129.87	-127.76	-76.94	-68.03	-47.36
52.6	-91.05	-93.94	-104.84	-172.67	-180.55	-171.21	-133.01	-124.35	-118.95	-114.8	-140.95	-88.79	-171.61	-204.97	-202.26	-308.02	-305.28	-306.92	-447.3	-311.01	-288.57	-214.31	-221.77	-232.02	-239.18	-220.27	-287.47	-211.99	-200.57	-192.73	-161.91	-139.09	-137.9	-84.31	-74.7	-52.4
52.8	-94.63	-100.04	-110.53	-192.54	-195.29	-185.08	-126.17	-119.89	-113.12	-123.12	-147.01	-94.79	-184.54	-220.9	-214.81	-308.46	-305.79	-309.09	-471.32	-331.36	-309.33	-227.18	-235.51	-249.21	-253.31	-231.83	-306.09	-222.45	-210.76	-202.94	-174.22	-148.91	-149.56	-92.24	-82.63	-57.97
53	-99.32	-107.64	-116.67	-216.71	-210.8	-201.14	-120.85	-114.65	-107.08	-131.64	-156.11	-99.53	-199.03	-237.35	-229.3	-310.43	-306.92	-311.49	-497.33	-354.21	-330.36	-240.77	-249.72	-266.07	-267.75	-245.79	-326.04	-236.1	-220.55	-212.84	-186.96	-160.76	-161.67	-99.68	-90.49	-62.7
53.2	-104.7	-114.26	-121.79	-240.3	-228.8	-216.78	-117.18	-109.49	-101.11	-141.18	-168.76	-105.69	-215.15	-254.67	-246.76	-316.4	-308.35	-314.8	-528.78	-379.05	-352.43	-256.23	-265.89	-282.08	-283.29	-260.3	-348.82	-251.31	-230.9	-224.65	-201.35	-173.5	-175.38	-108.46	-97.05	-67.49
53.4	-109.97	-120.5	-127.43	-260.55	-248.94	-234.33	-112.13	-103.92	-95.65	-151.95	-180.83	-113.74	-232.9	-274.62	-265.71	-321.7	-311.17	-317.69	-560.86	-405.1	-376.37	-274.23	-284.03	-303.32	-301.39	-273.73	-371.77	-264.46	-244.02	-237.41	-215.58	-186.78	-190.08	-119.6	-106.06	-75.16
53.6	-115.85	-127.01	-132.63	-278.16	-269.96	-254.86	-107.11	-98.25	-91.42	-162.62	-192.78	-121.3	-251.31	-295.21	-286.28	-325.07	-315.38	-320.41	-590.98	-430.16	-399.43	-292.89	-303.45	-325.72	-320.54	-289.49	-393.7	-277.86	-257.71	-249.96	-230.71	-200.46	-203.88	-129.51	-116.34	-84.53
53.8	-121.33	-132.34	-137.29	-294.75	-291.35	-276.05	-101.26	-91.94	-87.42	-172.08	-205.17	-128.95	-268.3	-314.96	-307.87	-328.76	-317.81	-322.99	-622.75	-452.91	-420.26	-312.94	-321.97	-343.38	-337.53	-306.86	-415.91	-291.45	-270.38	-263.58	-246.17	-213.22	-215.65	-139.3	-124.91	-92.48
54	-126.72	-136.75	-142.03	-308.75	-311.64	-296.68	-93.44	-84.91	-83.39	-181.79	-216.17	-137.65	-285.48	-335.2	-329.25	-329.12	-319.44	-324.49	-651.59	-472.86	-440.09	-332.16	-339.53	-361.66	-353.42	-322.1	-437.52	-302.58	-281.86	-276.53	-260.57	-226.3	-229.77	-151.78	-134.91	-101.68
54.2	-132.49	-142.07	-146.98	-321.09	-331.63	-316.64	-85.14	-78.09	-77.77	-191.45	-225.29	-145.46	-304.16	-358.33	-351.52	-326.96	-320.84	-323.48	-673.47	-490.31	-458.15	-348.05	-357.41	-381.38	-370.35	-335.8	-457.05	-312.27	-292.37	-286.41	-275.7	-240.23	-244.54	-163.6	-146.27	-112.2
54.4	-136.6	-148.31	-151.25	-333.32	-351.93	-335.13	-77.2	-72.28	-70.55	-199.78	-236.28	-152.09	-323.06	-382.38	-374.91	-326.09	-317.68	-321.42	-692.34	-504.11	-472.41	-363.06	-374.77	-397.95	-385.31	-350.24	-476.49	-323.89	-301.63	-295.26	-290.93	-253.62	-256.95	-173.16	-156.15	-120.23
54.6	-139.31	-153.6	-155.89	-346.75	-371.61	-352.43	-69.26	-66.04	-62.81	-208.46	-248.17	-158.82	-343.11	-405.76	-397.62	-323.37	-311.55	-320.33	-707.16	-515.33	-483.88	-379.13	-390.56	-413.58	-398.29	-364.26	-494.89	-333.75	-309.64	-303.37	-304.38	-266.38	-268.53	-185.08	-165.7	-125.84
54.8	-143	-157.63	-160.14	-361.99	-390.01	-369.22	-61.25	-59.66	-55.9	-218.76	-259.26	-165.59	-366.07	-432.23	-422.25	-319.1	-306.1	-317.05	-714.22	-525.39	-492.6	-393.96	-408.18	-431.75	-412.01	-378.23	-512.29	-342.92	-317.37	-310.01	-316.67	-278.75	-281.45	-197.77	-175.58	-132.48
55	-146.31	-160.26	-164.68	-377.8	-408.16	-385.42	-54.72	-55.66	-49.52	-228.09	-268.75	-172.64	-390.42	-462.76	-450.27	-315.83	-298.82	-312.2	-718.09	-533.73	-499.2	-409.03	-424.97	-449.16	-426.73	-391.69	-528.67	-352.02	-326.59	-316.32	-330.41	-291.14	-292.67	-206.11	-184.66	-139.37
55.2	-148.52	-161.45	-169.29	-392.34	-424.58	-401.31	-49.44	-51.04	-43.66	-236.65	-277.21	-179.2	-415.47	-492.39	-478.46	-309.45	-288.5	-306.6	-718.59	-537.8	-501.69	-422.9	-439.05	-465.31	-437.17	-404.44	-542.47	-360.13	-333.82	-323.28	-342.39	-301.65	-301.37	-214.1	-193.65	-145.52
55.4	-150.07	-162.05	-171.7	-408.56	-438.71	-416.87	-44.24	-45.23	-38.85	-244.65	-282.98	-185.18	-441.59	-521.54	-507.32	-296.69	-278.25	-299.05	-710.22	-537.03	-500.39	-434.84	-450.2	-477.74	-445.2	-414.89	-552.44	-366.16	-338.16	-328.99	-351.06	-309.7	-310.8	-224.44	-201.31	-152.07
55.6	-151.46	-163.29	-173.5	-425.35	-452.06	-430.95	-38.53	-40.36	-33.62	-250.22	-287.69	-192.15	-468.31	-552.35	-539.35	-284.18	-268.32	-287.11	-696.6	-532.83	-496.23	-443.86	-459.86	-486.05	-452.18	-420.85	-560.32	-370.71	-341.15	-333.38	-358.5	-316.31	-318.69	-233	-207.55	-158.86
55.8	-153.04	-164.78	-175.62	-438.27	-466.39	-444.99	-34.44	-35.82	-27.52	-255.48	-293.83	-198.29	-498.01	-584.49	-573.12	-271.98	-255.77	-274.9	-682.5	-525.85	-490.39	-451.76	-467.57	-494.39	-456.93	-424.28	-566.18	-374.33	-343.55	-338.06	-367.46	-322.53	-325.36	-239.33	-213.88	-164.75
56	-153.93	-166.78	-176.15	-451.3	-481.65	-460.83	-31.81	-31.06	-22.74	-261.22	-300.07	-202.71	-531.94	-617.72	-608.04	-257.91	-242.6	-264.62	-665.71	-515.34	-484.09	-460.96	-474.06	-503.18	-459.26	-428.31	-570.76	-377.57	-344.91	-342.19	-375.56	-327.47	-332.06	-247.28	-219.69	-168.73
56.2	-153.58	-168.49	-174.2	-466.11	-495.9	-477.63	-29.02	-28.63	-19.63	-266.02	-306.64	-206.83	-566.63	-652.84	-645.76	-244.33	-232.95	-254.52	-647.57	-504.28	-476.66	-469.31	-480.47	-508.5	-462.52	-430.6	-574.86	-379.61	-346.41	-343.3	-381.73	-331.81	-338.58	-253.96	-224.81	-172.92
56.4	-153.04	-167.86	-172.64	-477.98	-510.27	-492.41	-27.15	-27.24	-17.91	-270.52	-312.72	-209.32	-602.23	-689.9	-683.31	-233.14	-222.47	-243.97	-630.56	-494.33	-466.98	-474.72	-487.73	-513.11	-464.92	-430	-577.41	-378.33	-347.69	-342.7	-389.26	-336.77	-343.72	-257.08	-229.76	-176.68
56.6	-152.14	-164.53	-171.1	-488.05	-524.54	-506.97	-27.78	-25.98	-18.67	-275.21	-317.13	-208.5	-637.43	-727.32	-719.67	-222.05	-209.48	-234.22	-612.5	-481.33	-455.95	-480.92	-493.59	-518.23	-465.55	-430.51	-577.37	-376.05	-347.1	-341.34	-395.91	-340.85	-349.07	-258.24	-234.91	-178.77
56.8	-148.16	-159.84	-166.37	-499.18	-533.95	-520.51	-29.72	-27.08	-21.33	-277.54	-317.88	-207.49	-666.48	-759.13	-752.43	-208.54	-197.76	-223.68	-589.78	-464.6	-442.06	-483.51	-494.2	-517.9	-464.41	-429.17	-574.19	-371.63	-343.44	-335.8	-399.11	-342.46	-351.69	-258.72	-237.45	-180.11
57	-142.16	-153.7	-158.87	-506.11	-538.81	-527.36	-31.67	-28.38	-24.18	-276.56	-315.77	-204.57	-685.69	-778.69	-775.55	-193.41	-185.04	-208.43	-559.47	-446.02	-419.42	-476.62	-491.75	-511.16	-458.19	-420.87	-563.61	-363.3	-334.87	-326.53	-396.87	-341.09	-349.06	-256.35	-237.14	-181.3
57.2	-135.95	-145.3	-152.4	-508.1	-543.79	-529.51	-33.5	-28.76	-27.09	-273.29	-309.88	-199.21	-695.74	-784.57	-786.89	-176.72	-167.8	-191.5	-522.99	-423.76	-393.2	-468.08	-483.65	-501.76	-446.66	-410	-545.48	-350.46	-321.82	-316.92	-391.08	-336.87	-344.04	-251.13	-233.49	-179.6
57.4	-128.9	-137.37	-145.79	-508.25	-545.68	-532.07	-35.08	-30.87	-27.34	-267.04	-301.86	-193.95	-694.79	-775.69	-786.88	-159.65	-150.94	-173.3	-482.15	-395.76	-367.41	-457.1	-468.39	-488.68	-432.18	-398.59	-524.36	-336.18	-306.13	-305.4	-382.31	-329.92	-336.73	-244.78	-227.37	-176.21
57.6	-120.73	-130.55	-135.66	-507.17	-541.88	-530.45	-35.79	-32.93	-26.4	-259.31	-291.47	-186.91	-681.33	-750.09	-771.44	-141.64	-133.89	-152.25	-435.69	-366.47	-337.54	-437.83	-451.2	-468.67	-413.56	-382.08	-498.73	-320.18	-288.82	-290.13	-370.28	-320.17	-326.21	-237.88	-218.7	-172.72
57.8	-113.13	-121.83	-125.56	-503.61	-540.53	-526.04	-36.5	-34.82	-26.68	-250.29	-280.14	-179.27	-657.23	-710.46	-740.94	-124.11	-113.77	-130.73	-386.94	-336.28	-307.01	-417.39	-434.93	-445.2	-391.71	-362.16	-467.81	-301.6	-270.47	-274.08	-355.48	-308.5	-314.57	-229.23	-209.91	-166.64
58	-105.06	-111.85	-116.63	-501.26	-541.26	-526.56	-37.18	-37.81	-27.21	-241.07	-269.61	-172.54	-623.03	-663.88	-701.26	-107.69	-94.01	-113.93	-342.24	-305.07	-281.87	-399.91	-416.63	-420.81	-370.36	-343.82	-437.57	-281.86	-252.87	-257.41	-341.85	-296.35	-303.71	-219.8	-202.7	-159.56
58.2	-95.99	-103.24	-105.62	-499.58	-537.98	-527.65	-39.35	-41.1	-29.03	-231.88	-258.45	-165	-578.84	-612.3	-652.22	-93.51	-75.84	-95.56	-297.02	-275	-256.66	-378.36	-400.78	-393.55	-346.19	-322.76	-407.75	-262.38	-235.18	-237.41	-327.86	-282.64	-290.31	-211.78	-195.5	-152.44
58.4	-86.85	-93.02	-93.04	-498.76	-535.53	-527.94	-44.63	-45.38	-35.21	-223.15	-247.1	-158.31	-527.81	-556.54	-595.52	-78.48	-57.27	-77.18	-253.55	-248.08	-229.94	-357.45	-389.43	-366.38	-320.97	-298.78	-374.43	-242.49	-215.39	-216.2	-311.64	-266.89	-275.16	-203.12	-187.92	-143.82
58.6	-76.73	-81.29	-81.95	-500.42	-540.57	-535.22	-53.06	-53.04	-43.57	-214.69	-238.09	-154.17	-474.23	-501.53	-538.2	-62.03	-41.32	-65.03	-220.13	-225.02	-209.32	-340.49	-376.98	-345.32	-299.65	-277.1	-344.29	-222.31	-195.88	-197.9	-297.17	-253.21	-261.35	-193.33	-181.46	-135.27
58.8	-66.86	-71.7	-71.78	-503.25	-544.36	-545.46	-62.63	-61.42	-51.41	-205.1	-228.04	-147.17	-419.33	-449.3	-482.45	-46.74	-29.13	-53.15	-192.66	-204.76	-191.24	-323.75	-361.44	-325.84	-277.34	-255.91	-315.4	-201.06	-176.34	-179.39	-282.8	-240.38	-246.44	-182.81	-173.24	-126.41
59	-59.21	-63.99	-61.07	-506.78	-548.51	-554.34	-74.04	-70.06	-60.74	-194.89	-216.06	-139.18	-367.24	-398.93	-427.53	-30.91	-17.14	-38.28	-165.02	-185.51	-171.61	-307.41	-346.02	-304.64	-254.4	-233.19	-285.1	-179.92	-155.09	-160.06	-267.06	-225.63	-229.99	-172.43	-161.66	-116.07
59.2	-51.05	-56.08	-50.85	-515.22	-560.72	-567.08	-86.75	-80.45	-70.78	-185.57	-206.78	-133.04	-322.2	-354.22	-378.54	-13.31	-5.39	-28.37	-143.29	-166.86	-154.93	-292.42	-329.89	-287.71	-237.29	-214.03	-258.13	-161.19	-135.06	-143.86	-253.44	-211.05	-215.58	-162.54	-151.15	-106.7
59.4	-42.72	-48.26	-41.21	-525.05	-573.08	-580.53	-99.06	-90.54	-80.79	-176.26	-197.55	-126.04	-281.39	-316.12	-334.42	4.17	5.12	-20.28	-124.14	-148.45	-141.3	-276.81	-309.07	-272.94	-219.03	-196.8	-233.61	-143.01	-117.77	-128.63	-239.38	-197.56	-201.71	-152.3	-140.86	-100.29
59.6	-36.04	-41.25	-31.35	-533.11	-582.24	-591.9	-111.14	-100.67	-91.28	-166.42	-186.05	-118.66	-243.59	-282.07	-293.09	19.05	15.06	-7.97	-100.65	-128.31	-126.33	-263.04	-286.75	-254.7	-197.04	-176.72	-206.57	-123.47	-100.87	-111.04	-222.61	-182.63	-186.52	-140.63	-129.16	-93.19
59.8	-29.21	-33.68	-21.68	-544.05	-595.49	-604.44	-124.65	-111.92	-104.39	-159.24	-177.55	-113.36	-211.24	-252.08	-256.48	34.88	25.15	2.82	-77.4	-108.21	-111.05	-248.81	-270.71	-240.84	-178.53	-158.56	-182.21	-105.94	-84.7	-95.35	-207.37	-167.67	-172.49	-130.52	-119.28	-87.56
60	-22.47	-24.8	-12.97	-554.82	-609.66	-617.65	-139.79	-125.94	-120.06	-154.3	-172.23	-109.9	-182.69	-227.63	-224.33	48.95	33.3	10.88	-58.08	-90.52	-98.45	-233.12	-258.25	-233.79	-160.76	-143.17	-161.08	-90.35	-70.38	-81.32	-192.03	-154.53	-159.8	-121.3	-113.09	-84.9
60.2	-17.64	-15.81	-5.34	-561.18	-619.21	-629.95	-155.45	-142.09	-136.18	-149.01	-165.67	-108.41	-157.06	-205.34	-196.44	59.89	39	19.95	-41.21	-74.35	-88.53	-223.44	-245.82	-226.26	-140.99	-124.85	-139.02	-72.69	-55.44	-65.21	-174.94	-141.58	-147.95	-110.73	-106.21	-80.73
60.4	-12.49	-8.98	0.33	-567.72	-634.31	-647.28	-172.84	-158.86	-153.31	-145.68	-159.72	-107.39	-137.28	-184.09	-173.79	69.16	44.03	31.13	-27.48	-60.38	-80.61	-217.26	-240.2	-219.43	-124.87	-107.08	-118.6	-55.56	-40.87	-50.67	-161.11	-129.6	-138.04	-102.09	-98.84	-74.83
60.6	-7.2	-3.35	4.55	-573.75	-653.88	-666.64	-192.05	-176.75	-172.6	-145.3	-156.16	-106.33	-120.65	-165.76	-155.11	78.04	49.82	38.87	-15.48	-49.12	-72.87	-209.26	-240.87	-216.62	-110.76	-93.89	-100.74	-41.01	-27.55	-38.36	-149.53	-118.77	-127.78	-96.68	-93.21	-70.97
60.8	-2.52	1.29	8.27	-573.64	-670.74	-682.85	-211.61	-196.49	-190.96	-144.91	-152.94	-108.76	-105.98	-148.5	-139.61	85.31	55.69	46	-3.22	-38.23	-65.33	-206.9	-238.54	-214.27	-95.67	-80.72	-84.35	-26.86	-14.3	-24.39	-136.02	-107.38	-117.29	-91.3	-88.34	-66.69
61	2.41	3.59	11.12	-573.77	-686.13	-699.73	-230.97	-214.64	-206.76	-145.14	-150.7	-111.3	-94.73	-130.38	-127.16	92.33	62.53	58.48	7.86	-27.62	-57.44	-206.84	-236.71	-212.54	-81.55	-67.28	-68.51	-11.29	-1.67	-11.25	-124.06	-95.35	-107.61	-85.81	-80.53	-60.33
61.2	5.35	4.05	13.44	-575.49	-701.05	-716	-252.09	-233.41	-225.19	-149.22	-152.11	-113.41	-84.44	-113.95	-114.6	100.31	70.92	71.3	20.78	-18.36	-47.75	-206.7	-242.36	-215.79	-69.05	-58.2	-56.28	0.61	7.79	-1.52	-114.44	-86.05	-97.26	-80.73	-74.27	-57.16
61.4	6.31	4.22	15.1	-573.4	-705.01	-722.58	-273.47	-254.4	-244.64	-155.27	-158.07	-118.88	-73.88	-98.64	-103.92	107.41	79.22	78.53	35.24	-9.01	-36.9	-211.05	-246.44	-221.18	-57.18	-50.29	-47.36	9.96	15.89	9.48	-103.49	-77.55	-87.13	-74.82	-71.23	-55.05
61.6	6.05	3.52	15.1	-566.79	-695.72	-719.23	-293.53	-273.1	-261.46	-161.9	-168.48	-127.81	-66.82	-81.98	-95.37	113.96	86.48	88.87	46.79	0.63	-27.84	-216.63	-248.82	-228.79	-45.93	-41.57	-39.13	20.28	25.1	20.31	-92.31	-68.53	-79.44	-68.48	-65.79	-51.11
61.8	4.44	1.08	14.44	-557.25	-677.73	-708.72	-311.63	-289.12	-278.04	-172.22	-180.59	-137.13	-61.33	-69.14	-85.58	119.24	93.18	100.62	56.54	10.2	-20.46	-217.24	-255.83	-235.92	-35.84	-34.19	-32.05	29.82	32.96	27.79	-84.35	-61.56	-73.5	-62.56	-59.7	-49.11
62	3.98	0.59	14.6	-539.35	-649.33	-684.81	-327.14	-304.81	-295.09	-185.87	-193.42	-149.37	-54.44	-59.8	-76.25	124.5	99.42	106.03	66.61	19.87	-13.1	-222.59	-262.32	-239.65	-26.95	-26.32	-26.42	36.57	39.89	34.56	-76.36	-56.35	-69.06	-56.63	-56.17	-49.02
62.2	6.54	2.51	15.88	-511.64	-610.09	-646.03	-339.25	-315.88	-307.59	-199.98	-207.33	-165.36	-47.93	-50.31	-70.18	129.1	104.84	111.7	75.21	30.06	-6.04	-226.22	-260.94	-239.04	-17.19	-16.2	-16.79	45.7	48.83	43.13	-66.64	-50.25	-64.44	-50.87	-51.86	-46.2
62.4	9.39	5.55	20.34	-477.44	-567.03	-599.81	-347.07	-321.95	-315.86	-216.17	-223.27	-182.23	-42.59	-43.56	-63.3	132.7	110.52	120.54	81.73	40.6	1.35	-221.38	-256.57	-236.82	-6.68	-6.72	-3.78	56.09	58.45	50.35	-56.98	-43.17	-58.43	-46	-45.79	-42.08
62.6	14.16	11.8	28.59	-438.72	-521.59	-548.44	-349.8	-327.43	-321.87	-235.87	-239.71	-198.65	-36.25	-41.62	-56.9	137.57	118.28	128	88.44	49.83	10.38	-218.94	-250.72	-231.34	3.66	3.32	7.06	63.74	65.94	57.4	-47.71	-36.16	-52.05	-41.96	-41.62	-39.07
62.8	21.84	21.18	38.33	-399.37	-472.37	-493.46	-349.93	-330.06	-323.47	-257.47	-259.48	-214.83	-30.86	-38.15	-55.08	143.49	125.99	134.59	94.28	55.64	20.1	-217.31	-241.03	-223.72	13.21	14.11	19.11	71.11	73.04	65.72	-37.6	-29.16	-42.84	-37.36	-37.65	-34.04
63	27.61	29.38	46.55	-360.47	-422.98	-440.28	-348.15	-327.88	-321.58	-280.26	-283.91	-232.26	-28.09	-33.91	-54.89	147.45	131.74	141.19	99.37	61.99	26.41	-211.33	-229.44	-217.95	22.14	22.36	31.92	77.9	78.31	73.48	-27.31	-22.32	-30.64	-33.27	-33.52	-27.87
63.2	31.59	36.01	51.91	-322.96	-376.88	-393.7	-344.01	-325.33	-318.49	-306.76	-312.34	-248.75	-25.62	-32.68	-53.54	150.12	136.95	146.07	101.21	67.68	32.92	-203.06	-218.9	-213.29	29.69	29.2	40.15	82.4	80.64	79.32	-20.76	-15.82	-20.49	-30.96	-29.37	-24.47
63.4	35.65	41.09	54.16	-288.75	-330.7	-351.17	-339.04	-322.36	-313.93	-334.86	-340.66	-266.63	-21.97	-30.41	-51.61	154.68	141.24	150.55	100.66	69.44	40.18	-197.23	-211.21	-207.53	35.8	35.85	43.87	86.04	82.88	82.86	-19.28	-11.24	-14.25	-28.68	-26.69	-23.81
63.6	37.16	43.5	53.29	-258.22	-286.49	-310.9	-333.25	-313.66	-306.92	-360.42	-367.36	-287.12	-20.5	-26.4	-49.16	156.47	140.16	152.14	99.95	70.89	45.7	-188.09	-200.55	-199.82	39.9	39.96	48.95	88.51	85.38	83.76	-19.53	-8.53	-8.89	-24.94	-24.11	-22.38
63.8	35.56	44.91	50.37	-227.79	-248.66	-274.29	-324.23	-303.79	-298.4	-384.41	-393.37	-307.88	-18.61	-24.36	-42.81	156.22	137.59	151.14	98.39	75.08	51.8	-176.67	-185.89	-190.27	43.41	43.17	54.01	90.03	87.26	84.7	-20.13	-6.58	-8.84	-21.42	-21	-22.76
64	34.03	45.94	47.56	-199.44	-214.39	-240.52	-311.24	-294.52	-286.96	-407.3	-415.91	-327.4	-15.28	-23.51	-35.02	157.56	136.54	151.52	94.7	76.59	61.2	-160.83	-171.4	-178.01	46.15	46.87	57.18	92.21	89.98	85.26	-25.23	-7.7	-15.49	-18.09	-18.48	-24.63
64.2	31.77	46.02	46.13	-173.37	-180.46	-207.99	-293.8	-278.18	-270.29	-423.38	-432.1	-342.92	-14.15	-19.98	-25.42	158.83	135.76	152.54	93.4	76.44	68.14	-142.89	-153.26	-161.79	47.7	49.19	61.06	92.39	93.32	84.09	-31.32	-12.55	-23.38	-13.27	-15.9	-22.62
64.4	29.44	45.72	43.4	-148.28	-152.93	-176.47	-271.6	-257.48	-249.26	-432	-442.86	-351.53	-13.95	-18.4	-18.49	157.08	134.27	151.71	94.76	78.86	72.91	-122.29	-130.04	-141.87	50.25	51.21	66.85	92.09	93.15	85.08	-36.39	-19.94	-31.12	-7.67	-11.24	-18.17
64.6	28.9	43.42	39.99	-127.41	-130.87	-150.2	-247.16	-237.88	-226.83	-437.52	-449.64	-354.25	-11.8	-19.07	-14.97	154.34	135.94	151.14	94.84	81.85	77.58	-99.59	-111	-122.47	53.38	54.13	71.94	94.16	92.29	88.32	-46.61	-31.19	-43.89	-3.48	-7.69	-15.08
64.8	28.33	38.5	37.32	-110.71	-110.79	-130.39	-221.98	-213.42	-203.19	-435.48	-447.81	-350.13	-10.38	-18.11	-11.96	152.11	139.99	151.85	94.62	81.67	78.55	-80.07	-92.52	-103.36	56.65	56.9	74.36	95.28	92.28	88.43	-63.7	-47.71	-60.32	0.05	-6.15	-11.81
65	27.08	33.97	34.71	-98	-96.59	-113.05	-197.35	-185.95	-178.7	-423.94	-437.84	-338.09	-10.34	-16.73	-10.72	147.39	140.71	150.59	94.55	80.17	78.46	-63.32	-71.79	-82.96	60.75	58.81	77.13	94.22	92	87.48	-84.8	-69.27	-80.01	3.22	-3.41	-7.99
65.2	26.6	29.6	31.81	-91.07	-88.31	-98.53	-173.95	-164.34	-156.33	-406.57	-421.59	-322.41	-6.61	-17.33	-13.61	143.93	139.09	147.85	93.29	78.4	79.84	-47.47	-55.1	-65.26	65.82	60.84	80.75	96.03	91.41	88.97	-112.89	-96.03	-108.44	4.78	-0.76	-6.36
65.4	25.07	25.32	30.71	-86.4	-80.43	-90.97	-151.33	-142.77	-135.76	-383.89	-397.59	-301.49	-4.62	-15.84	-15.17	143.14	138	145.31	92.69	75.88	80.58	-34.26	-41.68	-51.2	69.32	63.13	84.28	98.18	93.49	88.93	-150.76	-131.51	-146.63	6.05	0.25	-4.86
65.6	21.7	24.2	30.29	-80.46	-73.81	-83.75	-129.22	-119.63	-115.15	-353.58	-365.8	-274.37	-4.3	-12.22	-11.94	143.83	135.75	142.37	93.59	73.25	81.27	-22.63	-24.54	-35.59	72.06	65.28	86.47	97.99	95.17	87.57	-196.23	-177.61	-193.3	8.32	1.96	-2.54
65.8	18.89	24.68	28.19	-75.05	-70.15	-73.09	-108.27	-102.48	-96.39	-319.59	-330.39	-246.58	-2.55	-11.16	-11.12	142.93	130.3	139.44	94.27	71.01	83.52	-7.76	-11.14	-21.32	75.12	66.43	90.72	98.03	94.55	88.08	-251.09	-234.32	-248.63	11.68	6.32	0.91
66	16.47	22.46	25.04	-69.09	-65.78	-66.8	-88.67	-87.82	-79.86	-284.5	-292.9	-216.86	0.69	-10.92	-9.91	142.89	127.39	138.26	96.98	71.25	84.14	4.55	-0.88	-9.59	77.25	67.34	94.61	100.43	93.71	89.82	-314.77	-297.68	-308.99	15.07	10.43	5.01
66.2	13.86	19.51	21.17	-61.6	-60.95	-63.2	-70.96	-71.07	-65.11	-249.59	-254.93	-187.14	-0.46	-11.21	-6.17	140.99	126.15	135.66	100.38	73.68	84.03	13.14	9.63	3.29	77.82	67.5	95.43	100.86	92.88	90.82	-380.77	-364.38	-369.89	19.78	13.74	8.06
66.4	11.49	16.56	16.33	-57.7	-58.76	-56.81	-56.33	-58.83	-52.98	-216.63	-220.24	-162.46	-1.71	-13.38	-2.54	134.67	123.35	132.03	100.24	74.98	82.02	22.88	19.48	15.8	77.45	66.29	96.01	98.29	91.41	90.14	-443.59	-429.16	-427.43	23.8	17.61	9.53
66.6	8.99	10.24	10.34	-57.11	-58.56	-54.12	-44.81	-49.73	-43.07	-187.99	-190.99	-141.71	-0.93	-16.15	-2.11	127.59	119.38	129.83	97.64	74.34	79.34	35.09	27.98	24.91	77.01	63.55	96	95.45	88.58	88.52	-498.45	-484.24	-474.33	26.96	21.8	10.34
66.8	5.08	3.19	4.25	-56.52	-54.53	-55.46	-35.38	-38.33	-35.18	-162.43	-165.55	-123.01	-1.26	-16.93	-0.56	123.74	116.43	126.88	97.07	75	77.07	42.68	37.61	34.6	75.85	61.01	93.21	92.41	86.71	87.66	-537.73	-521.38	-505.12	29.01	24.34	11.26
67	0.09	-1.3	-3.28	-56.3	-51.56	-54.71	-27.13	-28.48	-28.17	-140.25	-143.85	-109.79	-2.71	-16.53	2.29	119.63	112.42	121.38	94.39	73.9	73.68	51.23	50.42	46.09	72.75	58.29	90.16	87.87	86.08	86.78	-557.98	-539.76	-520.35	31	25.94	12.71
67.2	-6.84	-7.45	-12.36	-56.7	-52.13	-53.65	-19.59	-21.08	-20.3	-122.49	-126.57	-99.06	-2.1	-16.69	3.84	114.11	106.36	117.5	90.9	70.72	70.43	66.06	61.85	56.68	68.89	54.78	87.34	82.89	84.73	83.67	-561.79	-541.66	-520.37	32.88	26.62	13.33
67.4	-13.72	-15.11	-21.23	-55.37	-52.59	-53.47	-13.5	-12.75	-13.23	-107.39	-113.26	-88.11	0.01	-17.71	4.27	112.15	101.1	114.45	90.08	69.46	71.23	78.33	72.46	67.99	65.62	51.31	82.6	81.03	82.25	81.74	-549.38	-525.34	-504.92	33.69	26.91	15
67.6	-20.32	-21.41	-29.58	-52.07	-52.39	-50.23	-9.08	-6.27	-7.48	-94.79	-102.55	-79.25	-0.13	-18.6	6.07	110.73	97.34	109.05	91.05	71.41	71.99	81.77	80.13	81.94	60.85	47.65	77.98	81.3	81.36	81.23	-522.79	-492.88	-478.13	34.15	27.44	18.02
67.8	-28.24	-29.57	-37.9	-51.37	-55.53	-47.71	-5.83	-3.04	-0.61	-87.66	-94.31	-72.81	0.06	-21.82	6.71	105.44	92.43	102.94	91.04	72.22	72.89	87.1	85.92	95.23	53.76	41.76	71.92	80.2	79.1	77.95	-487.29	-452.7	-444.29	35.74	27.89	17.87
68	-36.49	-41.87	-45.6	-50.62	-57.61	-45.97	-2.62	0.21	4.8	-83.37	-88.46	-66.49	-0.52	-27.04	4.97	100.2	88	97.54	93.64	73.65	77.35	94.84	86.4	105.16	48.39	36.07	63.66	79.44	74.35	72.57	-445.51	-408.68	-404.47	38.73	28.83	16.18
68.2	-43.69	-53.15	-54.1	-48.52	-55.72	-42.59	-1.39	2.47	6.65	-78.48	-83.06	-61.11	-1.5	-29.82	2.66	97.26	84.57	91.03	98.69	77.51	81.3	93.14	84.63	112.65	42.54	30.91	54.92	79.3	70.46	68.95	-398.12	-361.04	-361.11	40.16	30.81	17.14
68.4	-54.21	-64.7	-65.32	-47.17	-52.83	-42.12	0.44	4.52	8.21	-75.57	-78.71	-59.81	-1.1	-31.4	-0.3	90.42	79.61	83.54	102.51	80.98	83.2	89.21	81.4	117.21	34.61	22.58	45.35	76.86	66.74	66.61	-351.09	-315.54	-317.65	42.05	32.41	16.8
68.6	-68.2	-80.91	-79.37	-44.87	-51.19	-45.74	4.63	6.56	9.11	-74.57	-74.79	-59.21	1.01	-34.33	-4.24	82.81	73.97	76.89	105.31	80.88	84.11	87.44	77.89	115.28	26.07	13.09	33.51	72.29	62.66	62.91	-308.28	-277.37	-276.43	43.55	32.34	15.04
68.8	-82.16	-98.89	-96.47	-40.06	-51.54	-48.47	7.75	7.7	7.87	-72	-71.52	-58.78	0.96	-34.46	-8.66	77.78	68.08	70.05	107.59	81.44	83.42	83.29	72.67	109.18	15.51	4.31	20.32	68.61	59.88	60.86	-268.8	-244.71	-240.2	41.14	30.78	15.66
69	-98.1	-115.87	-115.71	-36.86	-53.47	-51.77	8.43	8.84	6.74	-68.37	-69.52	-60.97	2.34	-34.72	-12.53	71.05	59.75	62.28	109.35	84.38	81.51	76.04	66.91	101.83	1.36	-8.84	5.65	64.27	57.4	59.97	-234.07	-216.07	-210.3	35.09	27.58	15.29
69.2	-118.14	-135.82	-136.73	-35.79	-56.91	-57.1	9.89	11.15	6.53	-67.69	-69.01	-63.57	4.07	-37.59	-15.75	61.15	51.08	55.13	108.24	84.87	80.16	69.05	64.12	91.8	-14.72	-25.93	-11.69	60.15	53.08	57.55	-208.24	-193.87	-184.82	30.43	22.79	12.79
69.4	-139.34	-159.39	-160.11	-33.8	-61.17	-58.9	10.14	10.46	6.8	-67.91	-67.53	-62	1.48	-39.86	-17.79	53.55	43.17	49.23	108.2	85.13	80.2	62.83	60.67	80.51	-34.04	-43.31	-32.44	57.3	49.86	54.22	-187.76	-175.65	-165.11	25.11	16.91	10.78
69.6	-161.55	-180.5	-183.45	-33.5	-63.54	-58.54	8.84	10.16	8.13	-65.22	-65	-61.24	-1.99	-41.06	-19.83	46.23	33.56	42.33	111.74	89.12	84.91	62.01	55.65	72.37	-55.33	-62.84	-55.48	54.9	46.55	51.56	-169.76	-157.32	-149.9	18.45	10.17	7.07
69.8	-185.21	-200.61	-207.16	-34.47	-63.89	-57.79	9.07	12.82	10.03	-62.53	-63.73	-60.32	-2.8	-44.3	-20.27	35.79	23.91	34.45	118.47	94.8	91.55	62.11	52.07	63.88	-76.93	-85.77	-79.39	53.89	42.65	48.04	-156.43	-140.34	-136.6	12.68	3.74	1.54
70	-210.14	-222.79	-232.54	-35.83	-63.71	-58.41	9.69	14.14	12.16	-62.7	-62.27	-56.57	-6.72	-46.61	-20.06	26.57	15.95	26.55	128.01	98.01	96.64	58.3	50.11	53.46	-101.88	-108.65	-107.25	52.85	39.95	44.5	-147.96	-127.3	-125.33	6.25	-3.38	-3.95
70.2	-234.68	-243.84	-255.24	-35.02	-64.54	-59.35	11.32	13.7	15.7	-61.48	-60.18	-53.57	-12.13	-47.02	-19.68	19.51	7.44	17.33	141.44	102.42	102.66	58.78	45.08	45.25	-127.44	-131.18	-137.61	50.37	38.38	42.02	-140.4	-114.73	-115.92	-4.3	-12.13	-11.36
70.4	-256.06	-261.79	-273.19	-33.15	-65.91	-61.64	13.5	16.57	18.54	-58.4	-59.29	-54.19	-13.92	-49.58	-19.45	11.44	-2.29	5.03	155.77	107.7	107.6	60.39	42.1	38.8	-152.7	-155.73	-168.34	46.2	35.45	39.26	-133.6	-104.06	-107.76	-17.01	-23.1	-20.97
70.6	-273.28	-278.89	-291.55	-32.22	-66.96	-65.4	14.3	19.55	19.93	-57.32	-59.47	-54.02	-16.42	-53.11	-19.12	2.79	-10.91	-6.7	167.37	109.93	106.89	56.12	42.3	30.94	-180.31	-182.15	-200.1	42.32	32.18	35.46	-127.8	-97.83	-100.81	-32.51	-35.65	-31.65
70.8	-290.26	-295.95	-308.29	-32.15	-68.26	-71.59	15.66	19.59	21.68	-56.46	-59.28	-53.22	-21.07	-56.4	-19.99	-4.93	-19.8	-17.14	174.64	109.53	103.97	51.05	41.88	23.31	-209.62	-209.43	-234.27	37.37	30.35	31.98	-122.45	-94.24	-95.51	-53.5	-53.68	-45.1
71	-305.85	-312.21	-320.06	-31.79	-71.02	-75.53	17.94	20.49	23.52	-53.34	-58.98	-53.86	-23.23	-58.69	-21.85	-13.56	-30.16	-28.03	174.86	108.52	100.44	46.78	41.31	18.82	-237.47	-238.42	-267.91	31.44	27.22	28.98	-118.11	-90.83	-89.83	-76.54	-76.62	-61.78
71.2	-318.43	-327.66	-332.01	-33.41	-72.52	-78.92	17.62	22.01	24.23	-50.34	-59.17	-53.73	-23.6	-61.52	-23.43	-21.85	-39.65	-38.48	168.71	105.04	93.09	42.66	42.54	15.19	-268.75	-270.76	-302.26	25.95	23.52	24.61	-113	-88.61	-86.15	-102.58	-100.38	-80.36
71.4	-334.62	-342.85	-348.34	-38.01	-75.01	-83.66	18.18	21.52	25.14	-49.78	-58.87	-52.86	-26.33	-64.46	-25.9	-30.87	-48.3	-45.73	157.9	97.99	84.85	41.74	42.49	10.53	-303.68	-304.35	-343.04	21.12	20.12	18.92	-109.92	-86.13	-84.95	-134.61	-126.97	-102.67
71.6	-355.34	-359.94	-364.24	-41.93	-81.99	-85.81	20.88	20.85	26.62	-49.03	-58.9	-52.18	-29.89	-67.95	-30.05	-42.03	-57.64	-52.52	142.45	90.39	78.15	42.65	41.98	5.31	-339.82	-338.6	-388.26	13.29	14.64	13.08	-108.71	-83.09	-84.29	-168.62	-158.7	-128.79
71.8	-376.15	-377.63	-378.61	-44.51	-89.16	-84.9	22.62	22.58	28.4	-47.84	-59.32	-52.23	-31.98	-69.81	-33.79	-52.11	-65.08	-60.43	123.68	82.33	71.15	44.17	42.83	1.85	-374.51	-374.13	-431.9	1.61	5.07	3.78	-106.56	-81.43	-82.57	-201.36	-189.51	-154.85
72	-396.84	-394.54	-397.19	-46.24	-94.1	-84.71	24.93	24.4	29.51	-48.29	-60.71	-52.82	-33.49	-73.45	-36.75	-59.63	-69.91	-65.64	106.23	74.03	65.2	50.1	43.14	-2.13	-405.03	-405.42	-470.03	-12.72	-7.49	-9.49	-102.3	-80.25	-81.67	-236.54	-218.22	-181.11
72.2	-420.51	-411.87	-417.46	-47.98	-101.04	-84.07	29.05	26.32	30.47	-47.33	-60.65	-53.68	-37.62	-78.01	-40.32	-67.09	-74.18	-68.25	91.16	67.26	62.09	54.03	44.49	-6.43	-426.85	-427.56	-500.65	-31.14	-23.93	-25.29	-99.38	-78.36	-80.29	-269.99	-249.73	-208.34
72.4	-442.42	-427.52	-432.76	-48.02	-105.42	-81.46	31.74	29.85	32.23	-45.07	-59.95	-53.01	-39.94	-79.54	-40.84	-71.13	-76.26	-70.46	78.45	62.53	58.65	52.44	47.08	-9.46	-434.38	-439.32	-514.79	-53.7	-45.08	-45.29	-94.41	-75.91	-74.63	-296.03	-278	-231.71
72.6	-458.69	-439.12	-443.48	-47.35	-105.57	-80.24	32.73	33.01	33.95	-45.43	-60.47	-51.99	-38.36	-80	-39.55	-69.29	-74.32	-69.94	68.41	59.08	55.79	51.36	48.25	-10.09	-426.28	-437.51	-511.4	-80.88	-70.42	-70.77	-89.21	-73.04	-67.21	-315.59	-298.47	-248.57
72.8	-467.02	-443.21	-450.76	-47.7	-105.94	-77.91	33.34	34.8	35.51	-46.28	-59.18	-51.21	-35.99	-82.07	-39.21	-63.04	-69.34	-64.16	61.65	56.95	55.6	51.76	47.6	-10.07	-405.28	-419.05	-495.3	-112.53	-101.33	-100.82	-85.72	-68.04	-60.88	-328.27	-312.67	-262.71
73	-467	-438.36	-448.86	-48.47	-107.03	-74.73	33.66	37.7	38.21	-45.28	-55.6	-48.85	-32.22	-84.04	-36.95	-55.29	-62.38	-55.77	56.62	56.52	55.17	51.57	48.11	-10.05	-374.97	-390.12	-469.09	-150.08	-137.79	-135.97	-82.29	-62.5	-55.79	-331.84	-320.52	-270.68
73.2	-456.18	-425.33	-438.36	-49.08	-106.14	-72.28	34.12	40.35	40.19	-47.06	-54.55	-46.23	-25.7	-84.89	-34.94	-44.74	-53.53	-45.47	50.99	57.09	53.72	50.27	48.64	-10.78	-337.59	-354.99	-433.8	-195.94	-179.15	-177.54	-78.35	-58.17	-50.56	-328.15	-319.49	-269.98
73.4	-432.83	-405.32	-421.45	-50.49	-105.46	-70.12	34.86	41.63	41.42	-48.34	-54.71	-44.45	-20.35	-85.79	-36.36	-29.97	-41.57	-33.05	43.86	57.26	54.22	51.8	47.71	-11.97	-297.09	-313.77	-393.47	-249.38	-226.73	-225.4	-74.53	-56.14	-46.41	-318.71	-311.78	-264.87
73.6	-400.84	-376.82	-398.31	-52.74	-106.49	-65.9	36.76	44.91	44.62	-45.64	-52.36	-42.28	-17.36	-85.6	-35.08	-14.55	-28.79	-20.48	39.26	58.09	54.98	51.57	47.83	-13.45	-258.06	-272	-351.13	-307.32	-278.83	-278.22	-69.23	-52.89	-42.4	-304.82	-299.22	-256.74
73.8	-364.61	-344.04	-368.25	-52.06	-106.99	-64.2	39.64	48.14	47.47	-43.11	-50.75	-39.46	-16.25	-85.75	-29.99	-0.36	-16.22	-8.6	36.21	58.82	55.54	49.69	48.7	-15.41	-222.6	-234.39	-310.02	-368.34	-332.17	-331.55	-62.61	-48.06	-38.24	-288.44	-284.77	-242.9
74	-324.21	-309.97	-334.12	-50.54	-108.24	-64.66	40.87	49.09	48.42	-42.43	-49.87	-38.13	-17.63	-83.43	-28.2	15.61	-1.51	3.22	32.51	58.01	58.44	47.5	47.67	-17.93	-189.03	-198.86	-272.42	-428.79	-384.58	-384.91	-57.44	-43.31	-34.1	-269.98	-269	-227.72
74.2	-281.26	-271.4	-296.61	-49.6	-109.99	-64.24	40.22	50.75	51.52	-40.75	-47.4	-35.49	-18.28	-79.45	-25.16	33.86	16.86	15.09	30.92	57.02	62.32	47.69	45.65	-19.17	-157.17	-165.8	-236.76	-481.53	-433.65	-433.92	-51.63	-38.75	-28.41	-249.06	-250.58	-212.9
74.4	-240.71	-230.9	-255.75	-48.54	-111.81	-66.09	40.89	52.64	56.39	-39.91	-43.38	-31.45	-17.96	-78.04	-20.28	49.95	35.01	29.03	31.19	57.41	66.12	47.72	45.04	-22.01	-130.99	-139.19	-206.61	-525.73	-474.63	-472.68	-46.84	-33.29	-23.8	-228.69	-233	-196.78
74.6	-203.5	-195.33	-215.93	-48.82	-114.54	-76.37	41.34	50.94	57.2	-41.67	-39.56	-29.22	-17.83	-79.23	-19.82	65.84	51.75	44.67	28.88	57.12	69.21	47.37	43.49	-27.16	-110	-117.44	-183.86	-557.77	-505.04	-499.79	-43.95	-30.5	-22.31	-211.41	-217.52	-181.46
74.8	-168.38	-162.27	-180.46	-52.83	-118.48	-87.9	40.26	47.74	56.32	-43.87	-35.76	-27.31	-17.9	-78.51	-22.09	82.48	67.96	59.32	26.24	56.51	70.09	47.1	44.2	-31.38	-89.95	-98.33	-163.65	-573.02	-521.09	-514.97	-41.68	-30.71	-20.97	-194.48	-200.69	-169.1
75	-138.09	-129.31	-147.34	-56.8	-118.72	-97.7	41.25	44.41	56.47	-44.38	-31.67	-22.32	-18.23	-78.07	-22.43	97.18	81.11	73.27	24.4	55.24	69.75	47.24	46.5	-34.64	-72.74	-84.15	-145.61	-571.01	-521.07	-514.5	-38.72	-30.45	-17.97	-177.46	-183.72	-158.79
75.2	-113.22	-103.25	-117.46	-58.99	-118.86	-111.29	43.73	38.57	52.76	-44.59	-27.4	-19.8	-19.79	-80.39	-23.39	103.49	88.72	85.9	21.23	53.45	69.63	47.43	44.02	-39.28	-61.23	-72.42	-134.52	-554.21	-506.82	-499.05	-37.4	-28.97	-17.86	-162.7	-169.14	-149.05
75.4	-89.92	-82.28	-94.47	-61.06	-121.59	-124.11	43.68	32.18	44.56	-44.58	-23.79	-20.33	-22.09	-80.31	-24.03	103.32	94.53	94.27	19.17	52.48	68.28	43.77	40.36	-41.42	-51.4	-60.5	-125.4	-521.95	-478.64	-472.25	-35.9	-26.82	-16.44	-149.3	-155.43	-140.89
75.6	-67.19	-59.65	-72.26	-62.07	-120.43	-127.8	42.89	27.88	38.15	-42.78	-20.99	-18.47	-24.41	-75.66	-20.38	100.33	102	99.71	19.57	50.53	68.2	43.64	37.8	-41.45	-39.4	-49.49	-115.02	-477.86	-437.89	-433.51	-32.69	-23.86	-13.09	-134.6	-143.38	-133.35
75.8	-48.52	-40.09	-51.69	-62.62	-118.53	-130.03	42.94	25.5	32.28	-40.48	-18.63	-17.23	-24.97	-75.19	-16.95	93.46	107.36	105.76	18.74	48.82	69.53	44.89	31.58	-44.92	-30.32	-39.96	-107.24	-430.17	-391.43	-387.93	-30.42	-20.62	-11.37	-122.12	-135.16	-127.85
76	-32.87	-26.54	-37.23	-65.39	-122.01	-134.5	39.99	24.07	26.03	-40.6	-17.99	-21.12	-24.1	-77.69	-16.06	84.91	110.52	108.7	14.83	50.67	70.45	42.95	25.16	-48.11	-25.47	-31.42	-102.4	-380.62	-343.91	-340.67	-29.59	-18.51	-11.51	-114.28	-128.9	-122.2
76.2	-18.9	-13.55	-24.71	-69.05	-126.97	-132.97	34.71	24.7	22.96	-42.56	-18.32	-25.94	-24.33	-77.9	-16.19	85.02	114.47	109.32	9.79	52.24	70.7	41.45	25.78	-49.85	-20.81	-25.63	-98.32	-331.04	-294.84	-293.41	-28.34	-17.78	-10.68	-108.6	-124.51	-118.26
76.4	-8.88	-2.39	-12.28	-71.89	-130.37	-128.6	29.36	25.99	22.59	-43.8	-19.15	-31.44	-21.74	-80.31	-17.11	91.47	115.81	110.93	2.89	51.06	70.88	44.72	26.65	-53.18	-15.16	-21.81	-96.03	-285.32	-249.04	-248.17	-28.17	-18.23	-12.78	-104.25	-121.77	-115.95
76.6	-2.29	4.25	-5.49	-73.73	-135.94	-126.04	23.87	27.92	22.73	-45.44	-20.36	-43.02	-14.69	-85.88	-20.99	96.57	112.88	112.06	-6.06	51.83	70.26	46.72	26.05	-56.33	-12.66	-17.42	-95.09	-244.93	-209.15	-208.55	-29.69	-17.07	-16.23	-102.38	-117.83	-112.5
76.8	4.39	9.81	0.19	-73.9	-140.68	-122.75	16.6	29.86	24.74	-47.96	-21.68	-55.25	-6.25	-85.71	-24.06	102.41	109.24	109.56	-13.08	54.06	70.4	47.59	25.97	-54.82	-12.06	-13.86	-93.83	-206.91	-173.43	-173.54	-30.08	-15.55	-16.82	-99.32	-111.85	-107.06
77	12.13	15.38	8.7	-72.74	-143.15	-114.88	9.12	31.71	27.01	-49.48	-24.15	-65.58	2.47	-83.66	-23.37	107.76	107.49	106.58	-15.56	55.02	70.56	48.29	23.08	-55.64	-8.99	-9	-92.36	-173.2	-141.41	-142.56	-29.65	-15.71	-17.33	-93.24	-106.8	-101.97
77.2	19.74	18.52	14.01	-73.54	-144.67	-110.85	2.07	34.63	28.8	-48.8	-26.2	-74.19	12.86	-84.26	-21.88	107.47	105.78	104.27	-17.46	55.22	70.07	47.06	17.76	-59.32	-6.15	-3.57	-90.61	-146.4	-116.97	-117.55	-30.83	-16.64	-19.71	-86.63	-102.05	-96.58
77.4	27.48	21.53	16.64	-77.46	-147.16	-110.56	-3.79	37.38	31.44	-49.36	-28.83	-78	18.01	-83.15	-21.13	103.87	101.46	99.85	-18.15	56.41	71.09	46.44	11.99	-62.47	-6.94	-0.31	-89.76	-125.02	-97.04	-97.5	-31.94	-16.83	-21.96	-79.25	-95.31	-91.97
77.6	35.73	23.97	21.52	-82.54	-150.63	-110.56	-10.12	38.01	34.28	-51.05	-32.48	-74.44	15.54	-80.99	-19.51	103.48	96.62	93.97	-16.96	57.91	72.18	42.81	5.35	-68.18	-7.73	0.56	-91.15	-107.52	-79.54	-82.14	-33.16	-19.49	-24.05	-69.58	-90	-91.4
77.8	41.61	26.11	25.66	-87.92	-154.1	-111.3	-14.23	39.18	36.49	-50.94	-35.88	-67.65	11.75	-80.76	-18.57	103.45	93.14	90.64	-17.28	56.82	71.05	37.56	-0.4	-78.91	-6.7	0.83	-94.04	-94.35	-67.02	-70.33	-36.13	-22.51	-27.47	-61.89	-86.65	-91.16
78	44.62	27.94	26.65	-92.85	-158.33	-115.91	-12.52	41.43	40.02	-48.87	-35.93	-55.35	8.6	-78.53	-17.96	103.26	88.08	91.18	-18.22	54.84	69.01	37.84	-1.93	-86.3	-8.02	0.32	-95.74	-85.69	-57.33	-60.16	-38.64	-21.67	-28.58	-55.49	-82.12	-89.24
78.2	47.24	31.96	28.51	-94.99	-160.71	-121.01	-7.15	42.54	43.21	-48.06	-35.95	-38.92	8.04	-74.27	-15.48	104.76	81.39	91.32	-17.56	54.96	68.47	38.65	-4.29	-90.37	-8.62	0.92	-95.68	-77.14	-45.99	-51.44	-39.34	-19.04	-28.59	-47.69	-77.11	-87.02
78.4	48.54	36.07	31.83	-92.19	-160.04	-125.76	-0.06	44.55	43.53	-46.9	-35.68	-24.78	15.43	-71.02	-13.49	107.71	79.64	91.22	-20.07	55.47	65.76	34.28	-7.24	-95.38	-6.53	2.63	-95.26	-67.61	-35.66	-43.81	-40.59	-18.8	-28.16	-41.27	-73.39	-82.05
78.6	47.44	39.56	33.32	-87.71	-156.62	-129.54	10.01	48.51	43.81	-44.87	-32.57	-13.14	31.15	-67.66	-12.56	108.04	80.64	93.19	-24.37	54.38	62.6	34.5	-7.81	-99.37	-5.23	4.06	-94.03	-59.35	-27.92	-35.13	-41.74	-17.98	-25.82	-36.38	-67.34	-73.31
78.8	47.35	42.31	34.05	-84.65	-153.26	-115.41	20.58	51.23	42.97	-44.97	-29.67	-4.29	47.26	-65.37	-11.55	106.61	79.72	92.7	-29.62	54.16	61.77	35.98	-8.91	-100.31	-4.32	7.68	-92.53	-52.49	-20.33	-27.49	-41.51	-17.02	-25.4	-30.2	-60.09	-65.06
79	49.09	43.81	36.13	-81.68	-149.82	-61.38	27.56	52.66	38.73	-47.14	-29.31	-2.06	57.16	-65.27	-13.26	104.79	78.37	87.39	-38.81	54.31	61.1	30.22	-12.96	-104.73	-2.7	10.26	-95	-46.64	-15.53	-23.05	-42.89	-19.82	-27.89	-24.19	-53.9	-59.73
79.2	50.2	44.03	38.31	-79.08	-147.42	26.42	33.09	53.23	34.7	-48.54	-29.64	-3.88	56.31	-65.53	-16.84	101.18	78	81.9	-49.48	53.21	59.74	24.76	-17.96	-112.27	-2.09	8.92	-100.31	-42.99	-13.68	-18.68	-44.9	-23.12	-28.3	-19.15	-47.17	-54.3
79.4	51.76	43.52	39.98	-79.03	-146.63	126.04	38.44	52.34	34.96	-49.53	-29.38	-5.93	44.15	-64.25	-16.64	96.84	77.11	78.39	-55.57	52.22	59.56	24.5	-23.66	-117.73	-3.04	8.36	-104.75	-41.99	-13.1	-15.6	-45.74	-23.41	-28.57	-13.1	-41.15	-50.82
79.6	54.75	43.82	41.9	-80.95	-148.32	222.03	43.58	50.27	36.12	-51.11	-31.62	-6.53	20.78	-62.01	-13.88	93.63	75.44	74.96	-60.23	51.56	58.77	21.47	-30.8	-121	-4.28	8.49	-110.14	-41.77	-13.07	-16.02	-47.91	-24.99	-31.55	-8.51	-38.23	-51.04
79.8	56.67	43.47	43.26	-82.68	-149.8	280.18	48.06	47.9	40.58	-51.93	-33.44	-3.45	-8.54	-57.64	-11.6	92.94	74.25	72.59	-64.44	51.12	56.47	18.9	-36.87	-125.12	-6	4.59	-116.48	-41.3	-12.77	-15.77	-51.22	-27.77	-31.91	-4.35	-36.47	-50.88
80	56.55	44.62	43.66	-82.12	-147.16	259.72	52.69	46.22	51.43	-51.25	-32.96	1.51	-32.05	-52.89	-7.29	93.11	74.62	72.97	-64.11	50.69	55.59	21.51	-41.01	-126.17	-8.13	-0.24	-121.28	-38.76	-9.74	-13.55	-52.48	-27.69	-30.12	0.23	-34.09	-48.3
80.2	57.3	45.17	45.39	-80.79	-142.95	176.22	57.77	46.23	62.06	-48.83	-31.14	7.16	-41.74	-47.38	-1.58	93.97	75.82	75.84	-61.74	52.48	54.58	23.36	-42.36	-123.1	-11.73	-2.08	-125.77	-35.39	-6.6	-12.47	-54.26	-28.19	-30.81	2.18	-33.49	-46.98
80.4	58.37	45.05	46.85	-78.3	-136.74	74.86	61.87	47.88	69.54	-46.29	-27.92	16.49	-37.35	-40.67	1.01	94.69	75.18	77.84	-61.71	54.67	53.81	21.08	-40.42	-121.67	-14.91	-3.21	-129.6	-32.38	-3.48	-10.33	-55.88	-30	-30.9	3.61	-32.91	-44.79
80.6	57.92	45.4	47.66	-72.69	-126.48	-22.51	65.05	51.72	77.23	-42.18	-22.96	27.6	-17.67	-35.18	0.56	94.38	74.67	77.74	-62.85	55.42	55.02	18.8	-37.55	-121.66	-17.7	-2.97	-132.44	-28.27	0.55	-5.69	-54.63	-28.64	-29.18	7.76	-32.08	-39.71
80.8	59.54	47.41	49.68	-63.42	-114.98	-93.77	69.86	58.52	81.9	-35.56	-17.25	35.33	16.62	-30.48	3.04	92.61	76.43	80	-62.56	57.13	57.08	16.04	-35.87	-120.16	-21.75	-0.01	-133.31	-24.24	4.84	-1.39	-52.8	-24.9	-29.2	9.65	-31.76	-36.05
81	62.92	49.62	53.46	-54.61	-105.93	-119.97	76.46	65.96	80.48	-28.25	-5.75	41.42	56.29	-22.98	6.79	90.67	77.03	82.13	-63.91	58.62	57.32	10.25	-36.32	-119.37	-24.43	5.3	-131.03	-21.61	7.29	1.94	-53.44	-22.38	-30.22	9.58	-32.69	-34.72
81.2	63.39	51.66	55.69	-45.22	-97.06	-107.77	84.5	74.61	80.8	-22.44	26.53	44.16	92.33	-14.24	8.29	89.11	77.04	82.18	-66.42	55.67	57.38	5.32	-38.69	-122.12	-25.8	10.41	-128.67	-19.6	9.54	5.34	-52.83	-19.98	-30.51	11.11	-33.02	-34.02
81.4	63.67	54.22	55.97	-34.76	-88.88	-80.97	93.15	85.23	83.98	-15.8	82.47	38.55	120.27	-5.96	11.89	87.37	79.64	83.51	-68.97	50.69	57.4	4.43	-42.11	-124.18	-28.34	13.25	-128.61	-17.63	12.46	8.48	-52.13	-18.91	-31.62	11.77	-33.17	-34.71
81.6	65.02	56.17	57.57	-26.01	-84.58	-49.74	100.56	94.3	84.4	-8.72	149.94	25.1	137.4	3.89	17.52	86.6	81.44	85.41	-71.72	49.43	56.15	4.62	-45.91	-126.29	-31.26	13.68	-130.67	-17.75	13.35	10.1	-53.87	-19.49	-33.53	11.68	-33	-37.33
81.8	64.24	57.5	60.53	-21.01	-81.67	-16.05	105.99	99.72	85.78	-3.67	219.49	10.86	141.11	13.71	21.47	86.78	81.31	84.55	-74.22	46.56	53.8	5.09	-50.15	-129.25	-32.78	12.81	-135.31	-19.57	13.49	10.89	-55.19	-21.18	-34.85	12.15	-31.81	-39.92
82	62.34	58.33	60.33	-16.91	-76.21	19.21	109.36	104.01	90.97	0.33	274.79	-0.2	137.17	21.4	24.29	88.05	82.02	84.34	-76.47	41.72	52.65	8.58	-52.13	-132.38	-35.65	10.65	-142.71	-21.67	14.67	11.81	-54.23	-22.92	-37.19	11.56	-29.57	-42.46
82.2	62.84	59.13	58.88	-13.47	-70.1	49.71	108.35	104.59	95.39	5.81	284.08	-7.3	130.49	28.76	29.68	89.02	82.38	84.08	-80.81	39.76	50.62	9.43	-52.65	-135.04	-40.72	6.54	-151.49	-23.99	14.22	13	-54.34	-24.39	-39.32	12.1	-28.02	-44.53
82.4	63.5	60.13	61.73	-11.85	-64.83	74.47	105.31	99.41	99.21	11.51	241.07	-7.32	123.22	34.59	34.48	89.69	80.4	81.12	-85.66	39.67	46.76	5.88	-54.64	-137.26	-45.99	2.31	-161.02	-26.77	12.1	12.79	-54.58	-24.34	-39.89	13.46	-28.23	-46.88
82.6	64.42	61.35	64.69	-7.32	-55.59	92.08	102.93	91.84	106.41	16.27	170.81	-0.5	118.87	40.32	40.66	90.13	79.44	81.47	-88.76	37.41	44.64	1.3	-57.73	-138.08	-49.24	-0.05	-166.96	-28.94	11.54	13.47	-51.05	-23.75	-39.4	11.57	-29.16	-48.8
82.8	66.15	62.01	64.74	2.38	-43	95.96	99.88	82.89	116.47	23.13	92.2	10.98	119.69	48.96	50.02	89.24	79.82	83.23	-94.57	36.04	43.21	-4.93	-59.79	-138.83	-51.71	-3.17	-171.85	-29.91	11.49	15.13	-48.47	-22.69	-37.58	11.29	-30.83	-50.58
83	69.16	62.53	66.36	9.88	-32.28	85.61	96.37	71.64	127.4	31.25	25.06	26.84	121.5	58.7	60.07	86.22	80.14	81.93	-103.12	36.29	39.95	-12.57	-62.79	-138.67	-53.56	-7.72	-177.69	-30.58	9.89	16.18	-47.03	-21.12	-34.73	14.88	-33.3	-52.63
83.2	72.64	63.86	68.76	17.12	-22.77	69.36	94.71	61.36	139.05	38.33	-9.75	46.03	124.87	67.63	69.12	83.46	80.65	82.47	-108.79	34.13	39.03	-16.1	-67.74	-136.8	-51.05	-9.32	-179.4	-29.94	9.86	17.37	-42.54	-18.49	-31.63	15.85	-35.13	-55.53
83.4	75.51	65.33	68.35	28.77	-11.17	51.65	94.58	53.36	148.7	45.75	-13.09	66.06	129.2	80.36	80.51	83.02	81.85	85.3	-113.42	31.87	40.06	-17.45	-72.41	-134.76	-46.21	-8.5	-179.72	-27.87	11.25	19.48	-38.1	-14.45	-28.56	14.9	-34.65	-58.47
83.6	76.91	67.39	67.47	38.03	1.42	33.03	95.69	48.57	156.08	55.05	5.92	87.48	127.61	95.64	91.6	82.61	81.85	83.93	-120.88	29.38	38.74	-17.18	-74.71	-131.17	-43.62	-9.45	-183.89	-24.25	11.86	21.3	-35.85	-10.61	-25.48	16.54	-33.44	-61.14
83.8	78.08	69.63	68.41	44.06	13.7	19.24	98.04	49.74	158.58	63.91	37.01	107.6	118.84	109.38	97.4	82.36	80.19	82.15	-126.84	25.84	37.05	-14.69	-75.8	-127.19	-43.64	-9.23	-188.59	-20.5	11.33	21.42	-30.23	-6.67	-23.7	17.45	-32.85	-65.36
84	78.28	70.25	69.66	53.68	25.54	15.18	101.55	54.45	154.72	70.9	65.11	119.18	104.86	122.91	102.56	84.26	78.04	83.64	-130.89	23.84	36.64	-13	-78.19	-126.9	-44.32	-5.81	-192.73	-19.85	11.68	21.16	-22.78	-2.61	-21.04	15	-32.49	-69.99
84.2	76.97	70.34	71.53	64.21	37.68	21.35	105.49	61.12	147.84	80.81	87.38	123.84	85.25	138.32	110.02	86.66	75.94	82.37	-138.36	24.54	35.68	-12.13	-78.62	-123.76	-45.69	-3.52	-198.39	-20.35	13.73	21.17	-17.02	0.8	-16.32	13.54	-31.79	-73
84.4	76.32	70.84	73.23	70.42	50.33	36.38	107.58	71.55	140.97	92.23	108.12	122.63	65.02	151.21	115.51	85.31	73.86	79.44	-148.33	23.59	34.84	-10.88	-76.82	-117.44	-47.39	-4.95	-203.1	-20.61	14.08	22.01	-10.66	3.97	-11.52	13.86	-31.96	-76.57
84.6	76.5	70.04	73.59	76.04	58.51	62.63	107.93	82.35	131.95	100.96	121.88	112.07	52.37	159.82	118.88	83.06	71.7	78.71	-157.56	22.69	33.06	-12.26	-76.77	-114.9	-49.37	-7.28	-207.29	-24.55	13.5	21.23	-4.78	8.21	-7.29	13.65	-32.89	-81.87
84.8	75.01	70.15	72.58	81.61	66.03	101.31	108.8	90.17	121.69	109.12	129.53	96.92	49.7	168.3	126.28	82.21	70.61	77.28	-168.14	21.85	30.95	-13.56	-78.94	-111.39	-49.22	-8.6	-212.96	-29.94	12.88	20.62	-0.87	12.36	-1.23	12.86	-34.08	-84.72
85	72.05	73.12	71.62	88.03	83.1	146.67	109.15	99.46	114.83	120.56	141.28	88.42	57.34	176.88	135.63	79.75	70.29	73.98	-180.65	18.56	30.06	-13.44	-78.67	-100.11	-47.56	-12.68	-218.46	-30.69	11.38	21.88	3.51	16.64	5.54	12.64	-35.4	-86.6
85.2	70.03	75.22	71.13	91.88	113.52	186.55	110.28	108.98	108.89	129.67	155.9	87.73	73.3	183.01	144.39	75.61	69.3	73.34	-192.41	15.21	27.97	-11.63	-78.75	-89.05	-46.49	-17.86	-224.98	-31.45	6.46	21.5	7.93	21.48	10.59	12.59	-37.85	-89.83
85.4	70.58	74.73	70.93	94.69	157.78	217.3	115.59	115.21	102.2	134.71	169.67	93.03	92.71	188.45	153.01	73.45	68.38	73.48	-204.21	12.12	23.62	-7.67	-81.18	-80.59	-45.82	-19.99	-233.59	-33.36	2.73	18.75	12.83	26.09	15.67	12.88	-41.52	-93.08
85.6	77.49	74	71.47	102.11	213.1	238.96	121.26	121.53	98.68	142.63	188.05	106.83	111.96	195.55	165.2	71.95	67.69	71.43	-218.25	7.64	19.96	-2.99	-81.78	-67.31	-42.94	-17.97	-241.54	-33.88	0.53	17.2	19.31	29.53	22.39	12.42	-44.45	-96.45
85.8	90.92	71.86	71.13	111.09	269.56	250.86	124	128.95	99.42	152.46	209.3	124.97	129.31	201.78	177.99	69	64.53	69.47	-232.85	3.72	17.21	2.36	-77.14	-51	-38.16	-17.74	-248.23	-33.85	-1.62	15.29	25.24	34.39	28.43	11	-45.47	-101.07
86	106.35	67.38	69.66	116.69	314.23	259.39	124.68	132.93	99.27	159.69	223.55	137.15	142.68	207.35	189.58	67.2	60.72	69.34	-246.68	0.66	12.98	8.84	-73.81	-37.83	-32.78	-18.44	-256.22	-35.45	-3.48	11.35	30.06	40.82	33.85	11.1	-48.16	-105.75
86.2	117.85	63.84	68.4	126.97	335.5	271.69	122.14	135.41	98.33	165.81	229.92	140.85	151.52	216.96	202.58	65.85	58.29	66.88	-261.27	-4.23	8.37	11.82	-72.18	-26.01	-16.02	-16.6	-264.47	-38.86	-3.86	9.95	35.88	47.83	38.58	11.27	-51.98	-109.49
86.4	119.38	62.85	66.14	140.41	329.02	287.48	114.59	139.55	99.57	175.59	233.22	141.35	158.09	229.17	219.39	62.93	54.84	63.56	-274.97	-8.32	5.07	11.22	-66.97	-12.03	24.16	-15.54	-272.02	-44	-3.47	9.48	41.98	54.89	44.15	8.45	-54.42	-110.89
86.6	105.08	62.28	63.01	146.17	306.46	304.92	106.08	141.1	100.29	183.16	228.83	141.21	162.58	240.29	235.15	59.48	51.58	61.65	-285.95	-10.59	2.64	12.47	-61.12	1.43	78.78	-18.17	-280.08	-48.5	-3.81	8.34	49.29	62.29	49.27	5.76	-56.81	-110.23
86.8	79.91	62.29	62.77	150.3	277.8	321.04	100.52	140.67	100.39	187.45	220.02	140.23	164.13	253.75	249.19	56.67	51.29	59.76	-295.52	-13.7	0	15.53	-59.39	14.82	135.6	-19.18	-286.32	-51.74	-5.16	9.46	57.77	68.01	52.69	5.66	-61.71	-109.44
87	53.86	63.31	63.38	159.76	248.42	329.07	99.02	141.71	104.66	193.58	215.05	142	165.52	272.3	263.77	52.38	51.06	56.82	-302.63	-15.04	-1.35	19.49	-53.65	30.46	192.68	-16.63	-288.11	-55.01	-6.75	11.46	66.1	72.57	57.41	3.67	-63.18	-108.88
87.2	35.76	64.23	60.65	171.08	228.26	329.83	101.08	142.93	111.52	200.12	213.94	147.28	168.21	290.63	272.74	49.12	49.47	54.62	-304.75	-13.59	-2.3	23.76	-42.41	46.76	226.78	-16.18	-287.92	-56.39	-8.64	10.51	74.87	77.25	64.69	1.4	-60.13	-109.31
87.4	31.21	65.28	60.67	189.52	219.49	327.29	106.8	142.12	117.57	206.31	215.8	152.32	169.24	313.03	274.44	49.04	48.09	53.35	-303.39	-12.48	-2.52	32.45	-32.69	65.14	213.07	-15.97	-286.52	-56	-11.76	10.51	83.12	81.34	69.81	2.86	-57.75	-110.79
87.6	43.02	67.3	62.89	221.51	218.32	322.99	113.19	141.75	124.46	215.91	221.27	154.96	168.85	344.9	272.69	48.48	46.67	51.1	-300.73	-11.31	-1.59	45.14	-23.79	85.17	168.53	-13.18	-282.19	-56.18	-14.71	11.06	87.96	85.96	74.57	4.82	-56.49	-112.63
87.8	65.99	68.87	61.98	257.75	224.07	315.99	117.89	141.83	129.72	228.01	227.27	156.93	169.97	376.78	268.46	46.38	44.53	49.13	-294.33	-8.09	-2.2	55.24	-13.53	102.21	118.64	-8.91	-276.54	-59.91	-16.23	9.31	93.37	92.35	82.38	6.59	-52.37	-113.66
88	91.23	69.73	60.36	289.62	236.92	311.42	120.78	141.16	129.66	240.56	230.93	158.01	171.11	402.45	261.27	45.37	42.62	46.86	-286.54	-6.68	-4.14	61.39	-5.33	119.36	71.03	-6.07	-272.56	-64.71	-16.66	7.44	101.31	97.74	88.52	10.54	-48.57	-113.63
88.2	108.67	70.78	62.78	312.68	255.39	310.24	122.04	139.19	128.99	256.93	234.09	158.47	169.81	423.49	255.7	43.22	40.21	43.36	-279.65	-6.93	-4.31	70.5	0.98	139.96	38.43	-4.42	-271.07	-69.73	-16.59	6.45	106.63	101.31	92.98	13.38	-49.4	-112.42
88.4	117.38	74.81	68.76	325.83	283	312.45	124.29	139.09	132.03	277.42	238.79	161.59	172.63	437.14	255.03	41.79	42.46	43.98	-264.02	-1.25	-0.32	82.23	12.65	162.69	42.18	3.3	-260.03	-69.99	-10.8	9.65	117.22	110.16	103.16	18.64	-44.78	-108.9
88.6	119.38	82.25	77.53	328.08	315.51	317.66	129.73	143.14	136.46	300.64	247.52	167.13	180.86	438.9	259.91	45.67	49.68	50.08	-238.08	10.56	8.83	92.21	28.14	189.75	76.88	15.28	-240.04	-63.93	-0.82	18.14	136.65	123.11	117.99	28.76	-33.23	-101.49
88.8	112.74	88.95	88.78	322.37	345.63	326.3	137.54	148.94	143.59	324.63	257.71	172.29	186.91	436.41	267.93	51.04	54.61	55.37	-212.21	24.96	20.95	101.16	46.14	222.92	120.39	24.9	-221.32	-53.49	8.23	27.77	154.82	134.59	132.07	37.65	-22.97	-91.73
89	102.02	95.04	99.26	314.07	371.98	335.52	145.45	155.33	154.38	347.28	267.23	177.94	191.35	434.22	277.58	54.84	56.57	58.87	-185.56	39.86	34.12	109.83	63.37	255.93	163.84	36.25	-200.86	-42.69	17.57	36.22	170.07	146.77	144.58	45.25	-12.38	-81.87
89.2	94.97	99.52	105.18	308.2	390.11	341.37	153.59	162.68	163.19	367.28	275.86	184.73	197.67	432.49	289.16	60.22	60.3	63.73	-157.61	55.03	47.75	119.11	78.41	285.19	206.98	51.78	-172.78	-31.27	28.22	45.63	188.08	161.21	156.8	54.96	2.51	-72.02
89.4	86.69	94.09	98.59	299.26	393.58	341.2	158.48	166.81	164.95	375.96	276.81	186.11	197.35	428.43	296.74	59.7	55.81	59.32	-144.6	63.06	54.87	121.43	86.53	305.88	236.58	57.84	-159.1	-28.05	28.37	47.02	196.09	166.95	162.23	58.42	9.66	-65.86
89.6	75.3	77.19	83.46	285.1	384.78	333.96	159	166.07	161.77	372.26	267.38	183.52	188.38	422.43	296.32	49.48	41.37	45.64	-146.2	60.75	52.32	117.31	87.47	314.98	245.71	53.46	-160.9	-36.03	20.22	38.97	190.39	164.26	158.67	54.73	6.86	-65.6
89.8	68.66	60.49	67.39	272.35	371.3	322.93	157.33	163.44	157.72	365.81	255.66	180	178.92	416.75	293.46	39.89	30.3	33.93	-147.6	54.7	50.68	116.36	82.14	317.23	243.57	51.83	-158.54	-43.95	14.8	31.75	185.5	162.01	152.35	50.91	4.25	-67.58
90	66.93	48.76	54.5	261.83	357.28	311.69	155.76	160.62	153.43	358.73	245.74	175.27	169.61	413.09	290.1	32.72	22.03	24.51	-148.94	51.63	51.78	120.87	77.01	319.31	236.54	50.98	-157.23	-49.74	9.34	27.65	180.78	159.3	148.95	48.62	2.83	-69.36
90.2	65.01	40.63	47.93	254.55	346.9	304.35	154.83	158.02	151.92	348.86	235.67	169.8	158.82	409.9	285.28	22.23	13.42	14.22	-150.24	50.49	51.47	122.23	72.99	322.21	226.67	48.38	-161.23	-55.14	0.92	23.4	173.83	155.76	146.36	47.7	-0.11	-70.93
90.4	66.97	39.57	49.98	248.4	338.58	298.6	154.3	156.97	155.53	345.4	229.46	167.53	150.04	412.21	281.66	14.02	7.88	6.85	-146.05	50.62	52.52	124.25	67.88	330.54	218.16	49.1	-157.88	-56.61	-2.49	21.14	171.44	156.9	143.85	48.19	-0.56	-70.53
90.6	73.58	49.54	56.64	247.89	333.59	297.01	155.24	157.56	162.2	350.19	229.91	166.88	145.84	423.7	281.75	12.63	5.5	3.97	-136.05	54.74	58.39	130.92	67.44	348.63	215.71	55.38	-146.16	-49.22	0.06	24.49	175.54	161.32	145.38	51.86	5.35	-67.56
90.8	78.9	63.26	64.64	252.33	331.78	300.45	158.54	157.65	166.25	353.62	230.75	166.85	144.71	433.82	281.5	10.95	2.8	-0.13	-125.15	60.65	63.32	135.54	73.1	369.27	218.56	60.01	-135.66	-41.96	1.65	28.94	179.27	164.61	149.93	57.47	12.93	-64.67
91	81.04	72.22	72.03	256.21	326.83	303.3	162.87	157.57	168.32	355.99	230.93	167.93	143.53	438.89	278.9	8.45	1.76	-5.51	-114.37	64.98	64.71	136.33	82.23	389.75	225.34	62.94	-121.3	-34.86	3.23	31.11	184.03	170.02	153.46	61.1	18	-61.77
91.2	84.16	80.13	75.08	259.86	319.21	302.75	166.24	159.3	168.35	361.94	234.14	170.9	142.24	443.18	277.04	9.22	-1.8	-9.77	-103.96	67.61	67	136.97	95.98	413.84	231.17	67.3	-105.07	-24.78	8.42	35.15	188.82	174.63	156.29	63.16	22.83	-57.53
91.4	88.75	88.48	77.51	270.63	316.54	305.8	170.97	162.35	174.81	365.78	237.58	172.05	143.07	438.27	275.54	11.52	-3.91	-10.04	-92.21	72.56	71.14	138.21	115.41	427.72	236.54	75.24	-89.41	-13.27	15.55	42.91	192.21	177.68	161.45	67.83	29.61	-51.89
91.6	89.37	94.93	80.12	282.87	317.55	308.9	176.49	163.9	189.56	365.42	238.38	175.85	142.83	421.94	273.69	12.64	-1.6	-9.9	-80.76	78.77	74.7	139.22	136.34	426.02	240.49	84.78	-73.33	-5.62	21.42	48.82	196.06	181.23	166.3	72.26	35.04	-44.34
91.8	88	106.33	79.73	292.13	316.67	307.71	179.18	166.41	205.36	368.3	245.71	184.72	140.94	408.27	275.09	12.47	-0.27	-9.96	-72.67	83.74	78.07	140.86	158.65	423.72	241.57	93.24	-58.58	2.05	27.9	52.89	199.59	185.06	169.46	75	38.54	-34.52
92	86.64	126.96	77.12	303.22	318.45	308.22	179.28	168.17	223.44	371.55	211.55	192.01	140.59	397.24	280.76	11.02	-1.08	-8.98	-67.58	87.64	82.79	144.36	176.9	416.1	238.05	100.75	-47.72	10.39	33.96	58.62	201.5	186.12	171.38	79.37	42.45	-19.07
92.2	83.98	150.09	75.19	312.61	324.42	310.35	180.49	166.79	243.11	370.86	134.1	195.37	142.94	385.81	286.58	10.04	2.12	-7.68	-64.68	93.31	87.54	150.28	189.6	400.48	235.57	106.91	-36.05	14.93	39.52	62.53	202.75	187.34	173.76	84.34	48.36	4.52
92.4	77.84	170.95	73.08	315.67	328.42	308.88	181.71	164.56	243.65	371.39	63.04	204.85	146.17	396.96	294.25	9.25	6.49	-7.43	-60.31	98.47	93.06	157.52	200.51	400.03	234.41	111.74	-23.19	19.36	45	64.63	206.18	189.11	176.38	88.08	54.97	36.61
92.6	76.87	185.53	72.45	315.92	330.43	307.77	183.17	164.96	224.82	374.57	-7.42	215.41	151.9	430.93	305.25	7.97	8.57	-6.3	-50.99	103.57	99.55	165.34	209.38	417.21	233.72	116.88	-9.54	27.41	52.36	69.5	210.18	191.64	179.45	91.72	62.24	75.82
92.8	81.08	183.66	80.49	315.27	336.11	308.51	185.11	165.29	205.25	372.44	-90.4	214.61	158.55	452.55	314.16	9.31	10.36	-3.7	-35.79	109.52	104.42	172.21	210.97	431.81	233.71	124.23	5.01	37.12	59.31	76.39	212.91	195.36	182.7	96.8	74.07	119.84
93	85.66	162.69	100.53	312.62	341.76	305.92	187.19	166.38	190.52	368.02	-91.77	209.94	163.74	462.91	320.88	13.5	13.65	0.23	-13.7	115.02	108.5	176.21	211.26	446.28	234.7	132.11	21.6	46.66	66.28	82.93	217.18	198.65	186.12	101.86	89.15	158.45
93.2	91.12	130.82	127.77	309.38	342.99	304.41	188.77	169.92	173.83	348.24	-13.83	212.31	167.24	472.85	324.28	16.46	16.76	5.38	16.49	118.15	112.74	179.18	212.12	468.07	234.51	138.57	38.08	55.19	73.11	89.73	224.04	202.09	189.31	104.55	104.02	180.94
93.4	98.45	97.66	155.37	309.33	345.99	306.41	187.35	173.55	161.32	309.64	50.33	217.7	168.42	447.96	345.95	19.81	18.16	10.43	51.6	121.38	116.01	182.04	209.49	401.51	232.78	143.08	53.27	63.35	78.76	97.93	230.31	205.6	191.76	107.49	120.84	184.46
93.6	101.61	68.89	178.65	312.11	348.47	307.62	180.72	174.08	160.39	266.81	117.74	216.26	167.92	387.72	379.88	26.24	20.82	15.88	87.96	125.16	117.87	181.87	204.14	247.81	230.48	145.13	65.01	72.29	82.54	104.67	236.14	208.07	193.03	111.11	139.21	169.24
93.8	100.94	50.2	188.12	315.84	348.33	308.15	173.64	173.85	160.83	224.11	195.5	223.07	167.33	348.51	404.36	32.25	26.2	21.3	122.84	128.78	120.63	182.99	201.92	100.2	228.87	146.63	75.36	79.71	86.29	108.63	244.63	209.72	195.36	112.54	153.86	139.62
94	100.07	45.37	175.91	318.74	348.46	310.3	167.91	174.46	145.75	180.81	234.92	246.42	166.32	331.12	424.02	35.78	31.5	25.91	154.64	133.45	123.57	188.9	201.85	-49.01	228.41	149.51	86.16	86.23	91.86	113.03	252.73	212.13	201.44	113.24	164.42	105.78
94.2	97.47	50.23	148.82	320.84	349.3	310.33	158.51	172.16	129.51	166.07	239.6	260.18	166.56	313.38	442.59	40.98	35.56	29.43	182.52	138.61	124.9	194.04	200.65	-214.31	227.81	153.78	93.7	96.96	96.71	117.34	259.07	213.26	206.6	116.43	172.16	75.99
94.4	93.02	59.85	119.6	315.67	345.08	305.8	151.39	170.93	128.13	185.02	255.14	265.98	165.08	316.41	410.64	44.58	39.95	32.93	200.07	140.86	126.01	201.77	200.83	-215.04	227.57	158.13	104.19	107.36	103.04	119.67	264.49	210.89	215.51	119.99	170.87	56.62
94.6	90.69	66.53	96.46	311.68	343.65	303.57	149.66	171.21	115.67	186.55	263.52	280.82	164.29	336.59	385.55	44.97	42.26	34.91	209.37	142.04	126.49	209.22	201.97	-193.2	227.59	161.73	110.65	110.92	107.29	121.48	267.43	210.12	222.9	121.12	169.76	46.45
94.8	93.63	84.17	80.81	321.76	364.24	321.55	160.13	188.33	128.9	245.02	299.34	314.71	172.33	380.96	339.47	47.3	46.31	40.12	230.51	151.34	138.4	240.19	219.32	-30.02	245.54	178.2	134.81	126.2	123.93	134.25	291.52	220.68	255.84	136.05	172.54	49.5
95	40.8	43.33	31.7	140.06	163.4	144.77	73.19	88.26	65.61	134.67	143.75	146.5	76.56	179.01	116.55	21.09	20.95	19.47	105.66	67.76	64.43	116.52	100.82	89.69	112.41	82.54	68.49	60.05	60.09	62.68	134.66	98	124.28	65.03	73.63	24.8
