# Supplementary material for: An in vivo platform to select and evolve aggregation-resistant proteins
Source: Nat Commun. 2020 Apr 14;11:1816. doi: 10.1038/s41467-020-15667-1 (PMC7156504; doi:10.1038/s41467-020-15667-1)
Supplement: Supplementary file 3 — Source Data [file 41467_2020_15667_MOESM3_ESM.zip › DOI data/Fig4c-JTO_mutation_frequency.xlsx]

## Sheet: Sheet1
JTO light chain
Residue number	Residue ID	Mutation frequency	Normalised frequency
1	N	1	0.00324675
2	F	6	0.0194805
3	M	4	0.012987
4	L	2	0.00649351
5	N	3	0.00974026
6	Q	3	0.00974026
7	P	0	0
8	H	2	0.00649351
9	S	1	0.00324675
10	-		0
11	V	0	0
12	S	3	0.00974026
13	E	0	0
14	S	4	0.012987
15	P	0	0
16	G	0	0
17	K	2	0.00649351
18	T	3	0.00974026
19	V	14	0.0454545
20	T	11	0.0357143
21	I	17	0.0551948
22	S	1	0.00324675
23	C	1	0.00324675
24	T	5	0.0162338
25	R	0	0
26	S	2	0.00649351
27	S	0	0
28	G	1	0.00324675
29	N	9	0.0292208
30	I	3	0.00974026
31	-		0
32	-		0
33	-		0
34	-		0
35	D	7	0.0227273
36	S	5	0.0162338
37	N	4	0.012987
38	Y	5	0.0162338
39	V	4	0.012987
40	Q	5	0.0162338
41	W	1	0.00324675
42	Y	6	0.0194805
43	Q	2	0.00649351
44	Q	1	0.00324675
45	R	0	0
46	P	0	0
47	G	0	0
48	S	6	0.0194805
49	A	3	0.00974026
50	P	1	0.00324675
51	I	7	0.0227273
52	T	2	0.00649351
53	V	11	0.0357143
54	I	9	0.0292208
55	Y	6	0.0194805
56	E	6	0.0194805
57	D	0	0
58	-		0
59	-		0
60	-		0
61	-		0
62	-		0
63	-		0
64	-		0
65	N	6	0.0194805
66	Q	4	0.012987
67	R	1	0.00324675
68	P	0	0
69	S	1	0.00324675
70	G	0	0
71	V	1	0.00324675
72	P	0	0
73	-		0
74	D	1	0.00324675
75	R	0	0
76	F	4	0.012987
77	A	4	0.012987
78	G	0	0
79	S	2	0.00649351
80	I	4	0.012987
81	D	0	0
82	R	6	0.0194805
83	S	0	0
84	S	1	0.00324675
85	N	4	0.012987
86	S	0	0
87	A	0	0
88	S	3	0.00974026
89	L	2	0.00649351
90	T	0	0
91	I	0	0
92	S	2	0.00649351
93	G	0	0
94	L	1	0.00324675
95	K	1	0.00324675
96	T	2	0.00649351
97	E	2	0.00649351
98	D	0	0
99	E	1	0.00324675
100	A	1	0.00324675
101	D	0	0
102	Y	2	0.00649351
103	Y	4	0.012987
104	C	0	0
105	Q	3	0.00974026
106	S	5	0.0162338
107	Y	3	0.00974026
108	D	1	0.00324675
109	A	2	0.00649351
110	-		0
111	-		0
112	-		0
113	-		0
114	R	2	0.00649351
115	N	2	0.00649351
116	V	5	0.0162338
117	V	4	0.012987
118	F	7	0.0227273
119	G	1	0.00324675
120	G	0	0
121	G	0	0
122	T	0	0
123	R	3	0.00974026
124	L	8	0.025974
125	T	1	0.00324675
126	V	6	0.0194805
127	L	6	0.0194805
