# Supplementary material for: An in vivo platform to select and evolve aggregation-resistant proteins
Source: Nat Commun. 2020 Apr 14;11:1816. doi: 10.1038/s41467-020-15667-1 (PMC7156504; doi:10.1038/s41467-020-15667-1)
Supplement: Supplementary file 3 — Source Data [file 41467_2020_15667_MOESM3_ESM.zip › DOI data/Fig2.2-SEC_WFL_mutations.xlsx]

## Sheet: Sheet1
Construct	SEC retention time (min)
WFL	14
WFT	11.41
WTL	9.683
WTT	9.245
SFL	9.728
SFT	9.202
STL	8.609
STT	8.504
