# Supplementary material for: An in vivo platform to select and evolve aggregation-resistant proteins
Source: Nat Commun. 2020 Apr 14;11:1816. doi: 10.1038/s41467-020-15667-1 (PMC7156504; doi:10.1038/s41467-020-15667-1)
Supplement: Supplementary file 3 — Source Data [file 41467_2020_15667_MOESM3_ESM.zip › DOI data/FigS12a-Li33_ACSINS.xlsx]

## Sheet: Sheet1
	PBS	Redshift
PBS	525
Li33 WT	543	18
Li33 Y88D	547	22
Li33 I36T	531	6
Li33 L53P	527	2
