# Supplementary material for: An in vivo platform to select and evolve aggregation-resistant proteins
Source: Nat Commun. 2020 Apr 14;11:1816. doi: 10.1038/s41467-020-15667-1 (PMC7156504; doi:10.1038/s41467-020-15667-1)
Supplement: Supplementary file 3 — Source Data [file 41467_2020_15667_MOESM3_ESM.zip › DOI data/Fig3b-Biophysical_assesment_evolved_IgGs.xlsx]

## Sheet: Sheet1
Construct	SEC retention time (min)	Plasmon Wavelength shift (nm)	In vivo growth (A.U.)
WFL	15	33	313.3
11	12.1	28	393.333
176	10.4	35	526.667
37	12.3	31	573.333
59	12.3	33	620
128	10.1	12	660
72	10.3	21	693.333
126	9.7	2	866.667
130	9.9	5	933.333
STT	9.8	1	1073.3
16	8.5	0	1166.67
139	9.3	5	1206.7
