# Supplementary material for: An in vivo platform to select and evolve aggregation-resistant proteins
Source: Nat Commun. 2020 Apr 14;11:1816. doi: 10.1038/s41467-020-15667-1 (PMC7156504; doi:10.1038/s41467-020-15667-1)
Supplement: Supplementary file 3 — Source Data [file 41467_2020_15667_MOESM3_ESM.zip › DOI data/Fig4b-Li33_mutation_frequency.xlsx]

## Sheet: Sheet1
Li33 heavy chain					Li33 heavy chain
Residue number	Residue ID	Mutation frequency	Normalised frequency		Residue number	Residue ID	Mutation frequency	Normalised frequency
1	E	0	0		1	D	2	0.00514139
2	V	0	0		2	I	2	0.00514139
3	Q	2	0.00514139		3	Q	1	0.00257069
4	L	2	0.00514139		4	M	0	0
5	L	4	0.0102828		5	T	1	0.00257069
6	E	0	0		6	Q	3	0.00771208
7	S	0	0		7	S	0	0
8	G	0	0		8	P	0	0
9	G	0	0		9	G	0	0
10	-		0		10	T	0	0
11	G	1	0.00257069		11	L	0	0
12	L	1	0.00257069		12	S	0	0
13	V	1	0.00257069		13	L	1	0.00257069
14	Q	1	0.00257069		14	S	4	0.0102828
15	P	0	0		15	P	3	0.00771208
16	G	0	0		16	G	0	0
17	G	0	0		17	E	1	0.00257069
18	S	1	0.00257069		18	R	0	0
19	L	0	0		19	A	0	0
20	R	0	0		20	T	2	0.00514139
21	L	0	0		21	L	0	0
22	S	0	0		22	S	0	0
23	C	0	0		23	C	2	0.00514139
24	A	2	0.00514139		24	R	0	0
25	A	0	0		25	A	4	0.0102828
26	S	0	0		26	S	0	0
27	G	1	0.00257069		27	Q	1	0.00257069
28	F	2	0.00514139		28	S	1	0.00257069
29	T	1	0.00257069		29	V	2	0.00514139
30	F	11	0.0282776		30	-		0
31	-		0		31	-		0
32	-		0		32	-		0
33	-		0		33	-		0
34	-		0		34	-		0
35	S	2	0.00514139		35	-		0
36	I	43	0.11054		36	S	7	0.0179949
37	Y	0	0		37	S	0	0
38	P	0	0		38	Y	7	0.0179949
39	M	2	0.00514139		39	L	0	0
40	F	2	0.00514139		40	A	0	0
41	W	0	0		41	W	1	0.00257069
42	V	3	0.00771208		42	Y	0	0
43	R	2	0.00514139		43	Q	1	0.00257069
44	Q	0	0		44	Q	0	0
45	A	0	0		45	K	8	0.0205656
46	P	0	0		46	P	0	0
47	G	1	0.00257069		47	G	2	0.00514139
48	K	0	0		48	Q	1	0.00257069
49	G	0	0		49	A	6	0.0154242
50	L	0	0		50	P	0	0
51	E	0	0		51	R	0	0
52	W	1	0.00257069		52	L	4	0.0102828
53	V	3	0.00771208		53	L	69	0.177378
54	S	3	0.00771208		54	I	2	0.00514139
55	W	2	0.00514139		55	Y	3	0.00771208
56	I	1	0.00257069		56	D	2	0.00514139
57	G	1	0.00257069		57	A	0	0
58	P	0	0		58	-		0
59	S	1	0.00257069		59	-		0
60	-		0		60	-		0
61	-		0		61	-		0
62	G	0	0		62	-		0
63	G	0	0		63	-		0
64	I	9	0.0231362		64	-		0
65	T	2	0.00514139		65	S	0	0
66	K	0	0		66	N	1	0.00257069
67	Y	0	0		67	R	0	0
68	A	2	0.00514139		68	A	1	0.00257069
69	D	0	0		69	T	1	0.00257069
70	S	0	0		70	G	0	0
71	V	7	0.0179949		71	I	2	0.00514139
72	K	1	0.00257069		72	P	0	0
73	-		0		73	-		0
74	G	1	0.00257069		74	A	0	0
75	R	1	0.00257069		75	R	2	0.00514139
76	F	3	0.00771208		76	F	3	0.00771208
77	T	0	0		77	S	0	0
78	I	2	0.00514139		78	G	1	0.00257069
79	S	0	0		79	S	0	0
80	R	0	0		80	G	0	0
81	D	0	0		81	-		0
82	N	8	0.0205656		82	-		0
83	S	4	0.0102828		83	S	0	0
84	K	4	0.0102828		84	G	0	0
85	N	4	0.0102828		85	T	1	0.00257069
86	T	1	0.00257069		86	E	0	0
87	L	2	0.00514139		87	F	0	0
88	Y	3	0.00771208		88	T	3	0.00771208
89	L	0	0		89	L	0	0
90	Q	4	0.0102828		90	T	2	0.00514139
91	M	0	0		91	I	1	0.00257069
92	N	3	0.00771208		92	S	0	0
93	S	2	0.00514139		93	S	2	0.00514139
94	L	0	0		94	L	0	0
95	R	0	0		95	Q	0	0
96	A	2	0.00514139		96	S	0	0
97	E	4	0.0102828		97	E	1	0.00257069
98	D	0	0		98	D	1	0.00257069
99	T	1	0.00257069		99	F	7	0.0179949
100	A	2	0.00514139		100	A	0	0
101	T	0	0		101	V	7	0.0179949
102	Y	0	0		102	Y	0	0
103	Y	0	0		103	Y	0	0
104	C	0	0		104	C	0	0
105	A	3	0.00771208		105	Q	2	0.00514139
106	R	0	0		106	Q	1	0.00257069
107	E	2	0.00514139		107	Y	0	0
108	G	0	0		108	D	1	0.00257069
109	H	2	0.00514139		109	K	4	0.0102828
110	N	0	0		110	-		0
111	-		0		111	-		0
112	D	0	0		112	-		0
113	W	0	0		113	-		0
114	Y	0	0		114	W	1	0.00257069
115	F	1	0.00257069		115	P	0	0
116	D	0	0		116	L	4	0.0102828
117	L	0	0		117	T	0	0
118	W	0	0		118	F	4	0.0102828
119	G	0	0		119	G	0	0
120	R	0	0		120	G	0	0
121	G	0	0		121	G	0	0
122	T	1	0.00257069		122	T	2	0.00514139
123	L	0	0		123	K	3	0.00771208
124	V	0	0		124	V	2	0.00514139
125	T	0	0		125	E	0	0
126	V	0	0		126	I	1	0.00257069
127	S	4	0.0102828		127	K	2	0.00514139
128	S	1	0.00257069
