# Supplementary material for: An in vivo platform to select and evolve aggregation-resistant proteins
Source: Nat Commun. 2020 Apr 14;11:1816. doi: 10.1038/s41467-020-15667-1 (PMC7156504; doi:10.1038/s41467-020-15667-1)
Supplement: Supplementary file 3 — Source Data [file 41467_2020_15667_MOESM3_ESM.zip › DOI data/Fig2.1-In_vivo_growth_WFL_mutations.xlsx]

## Sheet: Sheet1
Ampicillin	WFL				WFT				WTL				WTT				SFL				SFT				STL				STT
0	5	5	5	5	5	5	5	5	5	5	5	5	5	5	5	5	5	5	5	5	5	5	5	5	5	5	5	5	5	5	5	5
20	5	5	4	4	5	5	5	4	5	5	5	5	5	5	5	5	5	5	5	5	5	5	5	5	5	5	5	5	5	5	5	5
40	1	2	1	1	1	1	1	1	4	2	2	2	3	2	2	2	5	5	5	5	5	5	5	5	5	5	5	5	5	5	5	5
60	0	1	1	1	0	0	1	0	1	1	1	1	1	1	1	1	5	5	5	5	5	5	5	5	5	5	5	5	5	5	5	5
80	0	1	0	0	0	0	1	0	1	1	1	1	1	1	1	1	4	4	4	4	2	5	5	5	5	5	5	5	5	5	5	5
100	0	0	0	0	0	0	1	0	1	0	0	1	1	0	1	1	2	2	3	3	1	4	4	3	3	4	5	4	5	5	5	5
120	0	0	0	0	0	0	0	0	0	0	0	0	1	0	0	1	1	2	1	2	1	3	2	2	2	2	2	2	5	2	4	5
140	0	0	0	0	0	0	0	0	0	0	0	0	1	0	0	0	1	1	1	1	1	1	2	1	1	0	2	1	4	2	3	3
Area under the curve	170	230	170	170	170	170	230	150	290	230	230	250	300	230	250	270	500	520	520	540	440	600	590	560	540	570	610	560	690	610	660	680
