# Supplementary material for: An in vivo platform to select and evolve aggregation-resistant proteins
Source: Nat Commun. 2020 Apr 14;11:1816. doi: 10.1038/s41467-020-15667-1 (PMC7156504; doi:10.1038/s41467-020-15667-1)
Supplement: Supplementary file 3 — Source Data [file 41467_2020_15667_MOESM3_ESM.zip › DOI data/data_deposit_Ebo_J_DOI_739.xls]

## Sheet: Datasets
Dataset number	eprintid
rowid	rowid
documents.docid	documents.docid
documents.rowid	documents.rowid
Title	title	Data associated with 'An in vivo platform to select and evolve aggregation-resistant proteins	Data associated with 'An in vivo platform to select and evolve aggregation-resistant proteins	Data associated with 'An in vivo platform to select and evolve aggregation-resistant proteins	Data associated with 'An in vivo platform to select and evolve aggregation-resistant proteins	Data associated with 'An in vivo platform to select and evolve aggregation-resistant proteins	Data associated with 'An in vivo platform to select and evolve aggregation-resistant proteins	Data associated with 'An in vivo platform to select and evolve aggregation-resistant proteins	Data associated with 'An in vivo platform to select and evolve aggregation-resistant proteins	Data associated with 'An in vivo platform to select and evolve aggregation-resistant proteins	Data associated with 'An in vivo platform to select and evolve aggregation-resistant proteins	Data associated with 'An in vivo platform to select and evolve aggregation-resistant proteins	Data associated with 'An in vivo platform to select and evolve aggregation-resistant proteins	Data associated with 'An in vivo platform to select and evolve aggregation-resistant proteins	Data associated with 'An in vivo platform to select and evolve aggregation-resistant proteins	Data associated with 'An in vivo platform to select and evolve aggregation-resistant proteins
Alternative title	alt_title
Identifier number	id_number	10.5518/739
DOI	doi	https://doi.org/10.5518/739
Alternative identifier	alt_identifier
Publisher	publisher	University of Leeds
Creator family name	creators.name^family	Ebo	Saunders	Devine	Gordon	Warwick	Schiffrin	Chin	England	Button	Lloyd	Bond	Ashcroft	Radford	Lowe	Brockwell
Creator first name	creators.name^given	Jessica S.	Janet C.	Paul W. A.	Alice M.	Amy S.	Bob	Stacey E.	Elizabeth	James D.	Christopher	Nicholas J.	Alison E.	Sheena E.	David C.	David J.
Creator ORCID	creators.id	0000-0002-5684-4355											https://orcid.org/0000-0002-1676-123X	https://orcid.org/0000-0002-3079-8039		https://orcid.org/0000-0002-0802-5937
Creator email	creators.email	bs12jse@leeds.ac.uk	janet.saunders@astrazeneca.com	paul.devine@astrazeneca.com	alicemg83@gmail.com	amy_warwick1@hotmail.co.uk	B.Schiffrin@leeds.ac.uk	stacey.chin@astrazeneca.com	elizabeth.england@astrazeneca.com	james.button@astrazeneca.com	christopher.lloyd@astrazeneca.com	nick.bond@astrazeneca.com	A.E.Ashcroft@leeds.ac.uk	S.E.Radford@leeds.ac.uk	david.lowe@astrazeneca.com	D.J.Brockwell@leeds.ac.uk
Creator other ID	creators.other_id
Creator affiliation	creators.affiliation1	University Of Leeds	AstraZeneca	University Of Leeds	University Of Leeds	University Of Leeds	University Of Leeds	AstraZeneca	AstraZeneca	AstraZeneca	AstraZeneca	AstraZeneca	University Of Leeds	University Of Leeds	AstraZeneca	University Of Leeds
Creator affiliation id	creators.affiliation1_id	https://doi.org/10.13039/501100000777
Creator affiliation type	creators.affiliation1_type	crossref
Creator secondary affiliation	creators.affiliation2		University Of Leeds	AstraZeneca
Creator secondary affiliation id	creators.affiliation2_id
Creator secondary affiliation type	creators.affiliation2_type
Publication date	date	2019	2019	2019	2019	2019	2019	2019	2019	2019	2019	2019	2019	2019	2019	2019
Type of data	data_type	dataset
Keywords	keywords	Protein aggregation, biopharmaceuticals, directed evolution
Dataset description	abstract	Protein biopharmaceuticals are highly successful, but their utility is compromised by their propensity to aggregate during manufacture and storage. As aggregation can be triggered by non-native states, whose population is not necessarily related to thermodynamic stability, prediction of poorly-behaving biologics is difficult, and searching for sequences with desired properties is labour-intensive…
Contact email address	contact_email	bs12jse@leeds.ac.uk	janet.saunders@astrazeneca.com	paul.devine@astrazeneca.com	alicemg83@gmail.com	amy_warwick1@hotmail.co.uk	B.Schiffrin@leeds.ac.uk	stacey.chin@astrazeneca.com	elizabeth.england@astrazeneca.com	james.button@astrazeneca.com	christopher.lloyd@astrazeneca.com	nick.bond@astrazeneca.com	A.E.Ashcroft@leeds.ac.uk	S.E.Radford@leeds.ac.uk	david.lowe@astrazeneca.com	D.J.Brockwell@leeds.ac.uk
Contact name	contact	Jessica Ebo	Janet Saunders	Paul Devine	Alice Gordon	Amy Warwick	Bob Schiffrin	Stacey Chin	Elizabeth England	James Button	Christopher Lloyd	Nicholas Bond	Alison Ashcroft	Sheena Radford	David Lowe	David Brockwell
Subjects	subjects	C700
Divisions	divisions	ACSMB	SMCB
Version	version
Corporate creators	corp_creators	AstraZeneca
Contributor ORCID	contributors.id
Contributor email	contributors.email
Contributor other ID	contributors.other_id
Contributor family name	contributors.name^family
Contributor first name	contributors.name^given
Contributor type	contributors.type
Contributor affiliation	contributors.affiliation1
Contributor affiliation id	contributors.affiliation1_id
Contributor affiliation type	contributors.affiliation1_type
Contributor secondary affiliation	contributors.affiliation2
Contributor secondary affiliation id	contributors.affiliation2_id
Contributor secondary affiliation type	contributors.affiliation2_type
Research funders	funders	BBSRC	Innovate UK	BBSRC	BBSRC	Wellcome	AstraZeneca	BBSRC
Grant number	grant	BB/M011151/1	131841	BB/J011819/1	BB/N007603/1	204963		BB/T000635/1
Research project title	projects
Collection start date	collection_date.from
Collection end date	collection_date.to
Legal and ethical issues	legal_ethical
Provenance or lineage	provenance
Resource language	language	en
Additional information	note
Related resouce location	related_resources.location
Related resource type	related_resources.type
Copyright holders	copyright_holders
Administrative note	suggestions
Metadata language	metadata_language
Deposit agreement	terms_conditions_agreement
Citation	citation
License	license	cc_by_v4_0
Data location	data_location
Restrictions on use	restrictions
Temporal cover start	temporal_cover.from
Temporal cover end	temporal_cover.to
Geographic coverage	geographic_cover
Bounding box East longitude	bounding_box.east_edge
Bounding box North latitude	bounding_box.north_edge
Bounding box South latitude	bounding_box.south_edge
Bounding box West longitude	bounding_box.west_edge
Data collection method	collection_method
Retention date	retention_date
Retention action	retention_action
Retention comment	retention_comment
Collection name	collection.name
Collection ID	collection.id
Subcollection name	collection.subcollection
Record type	record_type	repository
Key
Preferred
Mandatory

## Sheet: Files
Dataset Number	Title	Version	Publication date	Mime type	Description	Content type	Embargo date	Visible to	License	DOI	Note	Format name	Formt id	Registry name	Filename	Path
	documents.title	documents.version	documents.publication_date	documents.mime_type	documents.formatdesc	documents.content	documents.date_embargo	documents.security	documents.license	documents.doi	documents.note	documents.format_registry.format_name	documents.format_registry.format_id	documents.format_registry.registry_name	documents.main	documents.path
1	In vivo growth of biopharmaceutical scaffolds				Figure 1	data									Fig1-In_vivo_growth_biopharm_scaffolds.xlsx
1	Comparison of point mutations on WFL growth				Figure 2.1	data									Fig2.1-In_vivo_growth_WFL_mutations.xlsx
1	Comparison of point mutations on WFL SEC retention time				Figure 2.2	data									Fig2.2-SEC_WFL_mutations.xlsx
1	Evolution of WFL in vivo				Figure 3a	data									Fig3a-Evolved_WFL_in_vivo_growth.xlsx
1	Evolved WFL in vitro				Figure 3b	data									Fig3b-Biophysical_assesment_evolved IgGs.xlsx
1	Evolved IgGs IC50				Figure 3c	data									Fig3c-Evolved_WFL_IC50.xlsx
1	WFL Mutational hotspots				Figure 4a	data									Fig4a-WFL_mutation_frequency.xlsx
1	Li33 Mutational hotspots				Figure4b	data									Fig4b-Li33_mutation_frequency.xlsx
1	JTO Mutational hotspots				Figure 4c	data									Fig4c-JTO_mutation_frequency.xlsx
1	Computational aggregation hotspots				Figure 5	data									Fig5-Computational_aggregation.xlsx
1	Chemical crosslinking of scFvs				Sup figure 4										FigS4-Mass_spec.zip
1	Thermal stability of WFL IgGs				Sup figure 7	data									FigS7-WFL_DSF.xlsx
1	In vivo growth of evolved Li33 variants				Sup figure 9a	data									FigS9a-Li33_evolved_in_vivo_growth.xlsx
1	In vivo growth of evolved JTO variants				Sup figure 9b	data									FigS9b-JTO_evolved_in_vivo_growth.xlsx
1	Thermal stability of Li33 IgGs				Sup figure 11	data									FigS11-Li33-DSF.xlsx
1	Li33 AC-SINS				Sup figure 12a	data									FigS12a-Li33_ACSINS.xlsx
1	Li33 PEG solubility				Sup figure 12b	data									FigS12b-Li33-PEG.xlsx
1	In vivo growth of WFL hotspot residues				Sup figure 15	data									FigS15-WFL_hotspots_in_vivo_growth.xlsx

## Sheet: Datasets_sample
			DATASET 1
Dataset number	eprintid		1	1	2	2
rowid	rowid
documents.docid	documents.docid
documents.rowid	documents.rowid
Title	title		Commuter movement - train station. Raw images and collated data.		Commuter movement - airport. Raw images and collated data.
Alternative title	alt_title
Identifier number	id_number		http://doi.org/10.5518/123		http://doi.org/10.5518/124
DOI	doi		http://doi.org/10.5518/123		http://doi.org/10.5518/124
Alternative identifier	alt_identifier
Publisher	publisher		University of Leeds		University of Leeds
Creator family name	creators.name^family		Hogg	Blyth	Hogg	Blyth
Creator first name	creators.name^given		David	Graham	David	Graham
Creator ORCID	creators.id		orcid.org/0000-0002-6125-9564	orcid.org/0000-0003-2374-8217	orcid.org/0000-0002-6125-9564	orcid.org/0000-0003-2374-8217
Creator email	creators.email		d.hogg@leeds.ac.uk	g.j.blyth@leeds.ac.uk	d.hogg@leeds.ac.uk	g.j.blyth@leeds.ac.uk
Creator other ID	creators.other_id
Publication date	date		2015		2015
Type of data	data_type		dataset		dataset
Keywords	keywords		video, tracking		video, tracking
Dataset description	abstract		This is the abstract for the data set rather than the publication. Though of course some of the content may be the same.		This is the abstract for the data set rather than the publication. Though of course some of the content may be the same.
Contact email address	contact_email		g.j.blyth@leeds.ac.uk		g.j.blyth@leeds.ac.uk
Contact name	contact		Graham Blyth		Graham Blyth
Subjects	subjects		I150	I310	I150	I310
Divisions	divisions		Computing		Computing
Version	version
Corporate creators	corp_creators
Contributor ORCID	contributors.id
Contributor email	contributors.email
Contributor other ID	contributors.other_id
Contributor family name	contributors.name^family
Contributor first name	contributors.name^given
Contributor type	contributors.type
Research funders	funders		EPSRC	MRC	EPSRC	MRC
Grant number	grant		123456	654321	123456	654321
Research project title	projects		Video tracking of commuter behaviour		Video tracking of commuter behaviour
Collection start date	collection_date.date_from
Collection end date	collection_date.date_to
Legal and ethical issues	legal_ethical
Provenance or lineage	provenance
Resource language	language		en		en
Additional information	note
Related resouce location	related_resources.location
Related resource type	related_resources.type
Copyright holders	copyright_holders
Administrative note	suggestions
Metadata language	metadata_language
Deposit agreement	terms_conditions_agreement
Citation	citation
License	license		CC-BY		CC-BY
Data location	data_location
Restrictions on use	restrictions
Temporal cover start	temporal_cover.date_from
Temporal cover end	temporal_cover.date_to
Geographic coverage	geographic_cover
Bounding box East longitude	bounding_box.east_edge
Bounding box North latitude	bounding_box.north_edge
Bounding box South latitude	bounding_box.south_edge
Bounding box West longitude	bounding_box.west_edge
Data collection method	collection_method
Retention date	retention_date
Retention action	retention_action
Retention comment	retention_comment
Collection name	collection.name
Collection ID	collection.id
Subcollection name	collection.subcollection
Record type	record_type
Preferred
Mandatory

## Sheet: Files_sample
Dataset Number	Title	Version	Publication date	Mime type	Description	Content type	Embargo date	Visible to	License	DOI	Note	Filename
	documents.title	documents.version	documents.publication_date	documents.mime_type	documents.formatdesc	documents.content	documents.date_embargo	documents.security	documents.license	documents.doi	documents.note	documents.main
1	Software design					data						clever_file_1.pdf
1	Hardware technology descriptiuon					data						clever_file_2.pdf
1						data						picture_1.tiff
1						data						picture_2.tiff
1						data						picture_3.tiff
1	Collated details of object tracking					data						image_tracks.xls
1	Description of research approach					data						project_context.pdf
1						documentation						readme.txt
2	Software design					data						clever_file_1.pdf
2	Software updates					data						clever_file_2.pdf
2						data						picture_77.tiff
2	Collated details of object tracking					data						image_tracks.xls
2	Description of research approach					data						project_context.pdf
2						documentation						readme.txt

## Sheet: Info
		Field name	Label	Type	Controlled?	Long?	Example	Description (help text)
		eprintid
		rowid
		documents.docid
		documents.rowid
		userid	Depositing user
		datestamp	Date deposited
		title	Title			yes
		alt_title	Alternative title			yes
		id_number	Identifier number
		doi	DOI
		alt_identifier	Alternative identifier	multiple
		publisher	Publisher
			Creators
		creators.name^family	↳ Name - family
		creators.name^given	↳ Name - given
		creators.id	↳ Orcid
		creators.email	↳ Email
		creators.other_id	↳ Other ID
		creators.affiliation1	↳ Affiliation1				University of Leeds
		creators.affiliation1_id	↳ Affiliation1 id				http://dx.doi.org/10.13039/501100000777
		creators.affiliation1_type	↳ Affiliation1 type				Crossref
		creators.affiliation2	↳ Affiliation2
		creators.affiliation2_id	↳ Affiliation2 id
		creators.affiliation2_type	↳ Affiliation2 type
		date	Publication date
		data_type	Type of data		yes
		keywords	Keywords			yes
		abstract	Dataset description			yes
		contact_email	Contact email address
		contact	Contact
		subjects	Subjects	multiple				jacs
		divisions	Divisions	multiple				university
		version	Version
		corp_creators	Corporate creators	multiple
			Creators
		contributors.id	↳ Orcid
		contributors.email	↳ Email
		contributors.other_id	↳ Other ID
		contributors.name^family	↳ Name - family
		contributors.name^given	↳ Name - given
		contributors.type	↳ Contribution		yes			datacite contributorType
		contributors.affiliation1	↳ Affiliation1
		contributors.affiliation1_id	↳ Affiliation1 id
		contributors.affiliation1_type	↳ Affiliation1 type
		contributors.affiliation2	↳ Affiliation2
		contributors.affiliation2_id	↳ Affiliation2 id
		contributors.affiliation2_type	↳ Affiliation2 type
		funders	Research funders	multiple
		grant	Grant number	multiple
		projects	Research project title	multiple
			Collection period
		collection_date.from	↳ From
		collection_date.to	↳ To
		legal_ethical	Legal and ethical issues			yes
		provenance	Provenance or lineage			yes
		language	Resource language	multiple	yes
		note	Additional information			yes
			Related resources
		related_resources.location	↳ Location
		related_resources.type	↳ Type		yes			datacite resourceTypeGeneral + publication
		copyright_holders	Copyright holders	multiple
		suggestions	Administrative note			yes
		metadata_language	Metadata language		yes
		terms_conditions_agreement	Deposit agreement
		citation	Citation			yes
		license	License		yes			cc odc software - may limit
		data_location	Data location
		restrictions	Restrictions on use
			Temporal coverage
		temporal_cover.from	↳ From
		temporal_cover.to	↳ To
		geographic_cover	Geographic coverage	multiple
			Bounding Area
		bounding_box.east_edge	↳ East longitude
		bounding_box.north_edge	↳ North latitude
		bounding_box.south_edge	↳ South latitude
		bounding_box.west_edge	↳ West longitude
		collection_method	Data collection method			yes
		retention_date	Retention date
		retention_action	Retention action
		retention_comment	Retention comment			yes
			Collection
		collection.name	↳ Name
		collection.id	↳ ID				Used to designate ePrint used as landing page for collection
		collection.subcollection	↳ Sub-collection
		record_type	Record type		yes
		documents.title	Title
		documents.version	Version
		documents.publication_date	Publication date
		documents.mime_type	Mime type
		documents.formatdesc	Description
		documents.content	Content type		yes			recollect - data, documentation, metadata
		documents.date_embargo	Embargo date
		documents.rev_number	Metadata revision
		documents.security	Visible to
		documents.license	License		yes			as eprint level
		documents.doi	DOI
		documents.note	Note
			Format Registry
		documents.format_registry.format_name	↳ Format name
		documents.format_registry.format_id	↳ Format ID
		documents.format_registry.registry_name	↳ Registry name				Usually PRONOM
		documents.main					The filename without path information (case-sensitive)
		documents.path					The full path to the file including the filename
		Text metadata field lengths
		Normal (varchar)	255 characters (254 to be safe)
		Long (longtext)	65,000 characters (strictly 65,025)
		Background Colour Key
			Index field (not part of schema)
			Eprint level field
			Document level field
			File field (not part of schema)
			Internal management field (not part of schema)
		Font Colour Key
		Sample text	Field available for metadata
		Sample text	Field automatically generated or internal to eprints
		Sample text	Latest addition
		Ingestion template version	1.2.11
		Revision date	2016-07-01
		Schema definition file
		Filename	RDL_schema_for_sharing_v1-2
		Timestamp	2015-03-25 17:47:00
		Last editor	Rachel Proudfoot

## Sheet: Controlled_lists
contributors_types	data_types	document_contents	languages	languages (desc)	licenses	licenses (desc)	related_resources_types	record_types
arranger	dataset	data	aa	Afar	cc0_v1_0	Creative Commons Zero Public Domain Dedication 1.0 Universal (CC0 1.0)	audiovisual	registry
collaborator	physical_object	documentation	ab	Abkhazian	cc_by_v4_0	Creative Commons Attribution 4.0 International (CC BY 4.0)	collection	repository
composer		metadata	ae	Avestan	cc_by_sa_v4_0	Creative Commons Attribution-ShareAlike4.0 International (CC BY-SA 4.0)	dataset
conductor		program	af	Afrikaans	cc_by_nd_v4_0	Creative Commons Attribution-NoDerivatives 4.0 International (CC BY-ND 4.0)	event
contributor			ak	Akan	cc_by_nc_v4_0	Creative Commons Attribution-NonCommercial 4.0 International (CC BY-NC 4.0)	image
contact_person			am	Amharic	cc_by_nc_sa_v4_0	Creative Commons Attribution-NonCommercial-ShareAlike 4.0 International (CC BY-NC-SA 4.0)	interactive_resource
data_collector			an	Aragonese	cc_by_nc_nd_v4_0	Creative Commons Attribution-NonCommercial-NoDerivatives 4.0 International (CC BY-NC-ND 4.0)	model
data_curator			ar	Arabic	gnu_gpl_v3_0	GNU General Public License (GNU GPL 3.0)	physical_object
data_manager			as	Assamese	gnu_lgpl_v3_0	GNU Lesser General Public License (GNU LGPL 3.0)	publication
distributor			av	Avaric	ogl_v3_0	Open Government Licence 3.0 (OGL 3.0)	service
editor			ay	Aymara	odc_by_v1_0	Open Data Commons Attribution License (ODC-By 1.0)	software
film_editor			az	Azerbaijani	odbl_v1_0	Open Data Commons Open Database License (ODbL 1.0)	sound
funder			ba	Bashkir			text
hosting_institution			be	Belarusian			workflow
musician			bg	Bulgarian			other
performer			bh	Bihari
producer			bi	Bislama
project_leader			bm	Bambara
project_manager			bn	Bengali
project_member			bo	Tibetan
project_partner			br	Breton
registration_agency			bs	Bosnian
registration_authority			ca	Catalan
related_person			ce	Chechen
recording_engineer			ch	Chamorro
researcher			co	Corsican
research_group			cr	Cree
rights_holder			cs	Czech
sponsor			cu	Church Slavic
supervisor			cv	Chuvash
work_package_leader			cy	Welsh
other			da	Danish
			de	German
			dv	Dhivehi
			dz	Dzongkha
			ee	Ewe
			el	Greek
			en	English
			eo	Esperanto
			es	Spanish
			et	Estonian
			eu	Basque
			fa	Persian
			ff	Fulah
			fi	Finnish
			fj	Fijian
			fo	Faroese
			fr	French
			fy	Western Frisian
			ga	Irish
			gd	Scottish Gaelic
			gl	Galician
			gn	Guarani
			gu	Gujarati
			gv	Manx
			ha	Hausa
			he	Hebrew
			hi	Hindi
			ho	Hiri Motu
			hr	Croatian
			ht	Haitian
			hu	Hungarian
			hy	Armenian
			hz	Herero
			ia	Interlingua
			id	Indonesian
			ie	Interlingue
			ig	Igbo
			ii	Sichuan Yi
			ik	Inupiaq
			io	Ido
			is	Icelandic
			it	Italian
			iu	Inuktitut
			ja	Japanese
			jv	Javanese
			ka	Georgian
			kg	Kongo
			ki	Kikuyu
			kj	Kuanyama
			kk	Kazakh
			kl	Kalaallisut
			km	Central Khmer
			kn	Kannada
			ko	Korean
			kr	Kanuri
			ks	Kashmiri
			ku	Kurdish
			kv	Komi
			kw	Cornish
			ky	Kirghiz
			la	Latin
			lb	Luxembourgish
			lg	Ganda
			li	Limburgan
			ln	Lingala
			lo	Lao
			lt	Lithuanian
			lu	Luba-Katanga
			lv	Latvian
			mg	Malagasy
			mh	Marshallese
			mi	Maori
			mk	Macedonian
			ml	Malayalam
			mn	Mongolian
			mr	Marathi
			ms	Malay
			mt	Maltese
			my	Burmese
			na	Nauru
			nb	Norwegian Bokmål
			nd	North Ndebele
			ne	Nepali
			ng	Ndonga
			nl	Dutch
			nn	Norwegian Nynorsk
			no	Norwegian
			nr	South Ndebele
			nv	Navajo
			ny	Nyanja
			oc	Occitan (post 1500)
			oj	Ojibwa
			om	Oromo
			or	Oriya
			os	Ossetian
			pa	Panjabi
			pi	Pali
			pl	Polish
			ps	Pushto
			pt	Portuguese
			qu	Quechua
			rm	Romansh
			rn	Rundi
			ro	Romanian
			ru	Russian
			rw	Kinyarwanda
			sa	Sanskrit
			sc	Sardinian
			sd	Sindhi
			se	Northern Sami
			sg	Sango
			si	Sinhala
			sk	Slovak
			sl	Slovenian
			sm	Samoan
			sn	Shona
			so	Somali
			sq	Albanian
			sr	Serbian
			ss	Swati
			st	Southern Sotho
			su	Sundanese
			sv	Swedish
			sw	Swahili
			ta	Tamil
			te	Telugu
			tg	Tajik
			th	Thai
			ti	Tigrinya
			tk	Turkmen
			tl	Tagalog
			tn	Tswana
			to	Tonga
			tr	Turkish
			ts	Tsonga
			tt	Tatar
			tw	Twi
			ty	Tahitian
			ug	Uighur
			uk	Ukrainian
			ur	Urdu
			uz	Uzbek
			ve	Venda
			vi	Vietnamese
			vo	Volapük
			wa	Walloon
			wo	Wolof
			xh	Xhosa
			yi	Yiddish
			yo	Yoruba
			za	Zhuang
			zh	Chinese
			zu	Zulu

## Sheet: Subjects
Depositable	ID	Description	Parents
FALSE	subjects	Joint Academic Coding System (JACS)	ROOT
TRUE	A000	A000 - Medicine & dentistry	subjects
TRUE	A100	A100 - Pre-clinical medicine	A000
TRUE	A200	A200 - Pre-clinical dentistry	A000
TRUE	A300	A300 - Clinical medicine	A000
TRUE	A400	A400 - Clinical dentistry	A000
TRUE	A900	A900 - Others in medicine & dentistry	A000
TRUE	A990	A990 - Medicine & dentistry not elsewhere classified	A900
TRUE	B000	B000 - Subjects allied to medicine	subjects
TRUE	B100	B100 - Anatomy, physiology & pathology	B000
TRUE	B110	B110 - Anatomy	B100
TRUE	B120	B120 - Physiology	B100
TRUE	B121	B121 - Clinical physiology	B120
TRUE	B130	B130 - Pathology	B100
TRUE	B131	B131 - Cellular pathology	B130
TRUE	B132	B132 - Pathobiology	B130
TRUE	B140	B140 - Neuroscience	B100
TRUE	B160	B160 - Physiotherapy	B100
TRUE	B170	B170 - Podiatry	B100
TRUE	B190	B190 - Anatomy, physiology & pathology not elsewhere classified	B100
TRUE	B200	B200 - Pharmacology, toxicology & pharmacy	B000
TRUE	B210	B210 - Pharmacology	B200
TRUE	B220	B220 - Toxicology	B200
TRUE	B230	B230 - Pharmacy	B200
TRUE	B290	B290 - Pharmacology, toxicology & pharmacy not elsewhere classified	B200
TRUE	B300	B300 - Complementary medicines, therapies & well-being	B000
TRUE	B310	B310 - Osteopathy	B300
TRUE	B320	B320 - Chiropractic	B300
TRUE	B340	B340 - Alternative medicine & therapies	B300
TRUE	B341	B341 - Chinese	B340
TRUE	B342	B342 - Herbalism	B340
TRUE	B343	B343 - Acupuncture	B340
TRUE	B344	B344 - Aromatherapy	B340
TRUE	B345	B345 - Hypnotherapy	B340
TRUE	B346	B346 - Reflexology	B340
TRUE	B350	B350 - Hair & beauty science	B300
TRUE	B351	B351 - Hair services	B350
TRUE	B352	B352 - Beauty therapies	B350
TRUE	B353	B353 - Make-up	B350
TRUE	B360	B360 - Spa & water-based therapies	B300
TRUE	B390	B390 - Complementary medicines, therapies & well-being not elsewhere classified	B300
TRUE	B400	B400 - Nutrition	B000
TRUE	B410	B410 - Dietetics	B400
TRUE	B490	B490 - Nutrition not elsewhere classified	B400
TRUE	B500	B500 - Ophthalmics	B000
TRUE	B510	B510 - Optometry	B500
TRUE	B520	B520 - Orthoptics	B500
TRUE	B590	B590 - Ophthalmics not elsewhere classified	B500
TRUE	B600	B600 - Aural & oral sciences	B000
TRUE	B610	B610 - Audiology	B600
TRUE	B620	B620 - Speech science	B600
TRUE	B630	B630 - Language pathology	B600
TRUE	B690	B690 - Aural & oral sciences not elsewhere classified	B600
TRUE	B700	B700 - Nursing	B000
TRUE	B701	B701 - Palliative care nursing	B700
TRUE	B702	B702 - Clinical practice nursing	B700
TRUE	B710	B710 - Community nursing	B700
TRUE	B712	B712 - Health visiting	B710
TRUE	B713	B713 - School nursing	B710
TRUE	B714	B714 - Practice nursing	B710
TRUE	B720	B720 - Midwifery	B700
TRUE	B730	B730 - Children's nursing	B700
TRUE	B731	B731 - Neonatal care	B730
TRUE	B740	B740 - Adult nursing	B700
TRUE	B741	B741 - Older people nursing	B740
TRUE	B750	B750 - Dental nursing	B700
TRUE	B760	B760 - Mental health nursing	B700
TRUE	B761	B761 - Learning disability nursing	B760
TRUE	B770	B770 - Medical nursing	B700
TRUE	B771	B771 - Critical care nursing	B770
TRUE	B772	B772 - Surgical nursing	B770
TRUE	B773	B773 - Emergency nursing	B770
TRUE	B790	B790 - Nursing not elsewhere classified	B700
TRUE	B800	B800 - Medical technology	B000
TRUE	B810	B810 - Cardiography	B800
TRUE	B820	B820 - Radiology	B800
TRUE	B821	B821 - Radiography, diagnostic	B820
TRUE	B822	B822 - Radiography, therapeutic	B820
TRUE	B830	B830 - Biomechanics & prosthetics (non-clinical)	B800
TRUE	B840	B840 - Dental technology	B800
TRUE	B850	B850 - Mortuary technology	B800
TRUE	B890	B890 - Medical technology not elsewhere classified	B800
TRUE	B900	B900 - Others in subjects allied to medicine	B000
TRUE	B910	B910 - Environmental health	B900
TRUE	B920	B920 - Occupational health	B900
TRUE	B930	B930 - Occupational therapy	B900
TRUE	B940	B940 - Counselling	B900
TRUE	B950	B950 - Paramedical science	B900
TRUE	B960	B960 - Physician assistant studies	B900
TRUE	B990	B990 - Subjects allied to medicine not elsewhere classified	B900
TRUE	C000	C000 - Biological sciences	subjects
TRUE	C100	C100 - Biology	C000
TRUE	C110	C110 - Applied biology	C100
TRUE	C111	C111 - Parasitology	C110
TRUE	C120	C120 - Behavioural biology	C100
TRUE	C130	C130 - Cell biology	C100
TRUE	C131	C131 - Applied cell biology	C130
TRUE	C140	C140 - Developmental/Reproductive biology	C100
TRUE	C141	C141 - Developmental biology	C140
TRUE	C142	C142 - Reproductive biology	C140
TRUE	C150	C150 - Environmental biology	C100
TRUE	C160	C160 - Marine/Freshwater biology	C100
TRUE	C161	C161 - Marine biology	C160
TRUE	C162	C162 - Freshwater biology	C160
TRUE	C170	C170 - Population biology	C100
TRUE	C180	C180 - Ecology	C100
TRUE	C181	C181 - Biodiversity	C180
TRUE	C182	C182 - Evolution	C180
TRUE	C183	C183 - Community ecology	C180
TRUE	C184	C184 - Conservation ecology	C180
TRUE	C185	C185 - Ecosystem ecology & land use	C180
TRUE	C186	C186 - Population ecology	C180
TRUE	C187	C187 - Ecotoxicology	C180
TRUE	C190	C190 - Biology not elsewhere classified	C100
TRUE	C191	C191 - Biometry	C190
TRUE	C200	C200 - Botany	C000
TRUE	C210	C210 - Applied botany	C200
TRUE	C220	C220 - Mycology	C200
TRUE	C230	C230 - Plant biotechnology	C200
TRUE	C240	C240 - Plant cell science	C200
TRUE	C250	C250 - Plant pathology	C200
TRUE	C260	C260 - Plant physiology	C200
TRUE	C270	C270 - Developmental & reproductive plant biology	C200
TRUE	C280	C280 - Systematic botany	C200
TRUE	C290	C290 - Botany not elsewhere classified	C200
TRUE	C300	C300 - Zoology	C000
TRUE	C310	C310 - Applied zoology	C300
TRUE	C320	C320 - Cell zoology	C300
TRUE	C330	C330 - Developmental & reproductive zoology	C300
TRUE	C340	C340 - Entomology	C300
TRUE	C350	C350 - Marine zoology	C300
TRUE	C360	C360 - Pest science	C300
TRUE	C380	C380 - Systematic zoology	C300
TRUE	C390	C390 - Zoology not elsewhere classified	C300
TRUE	C400	C400 - Genetics	C000
TRUE	C410	C410 - Applied genetics	C400
TRUE	C420	C420 - Human genetics	C400
TRUE	C430	C430 - Medical & veterinary genetics	C400
TRUE	C431	C431 - Medical genetics	C430
TRUE	C432	C432 - Veterinary genetics	C430
TRUE	C440	C440 - Molecular genetics	C400
TRUE	C441	C441 - Transcriptomics	C440
TRUE	C450	C450 - Genomics	C400
TRUE	C451	C451 - Functional genomics	C450
TRUE	C452	C452 - Genome organisation	C450
TRUE	C460	C460 - Genetic engineering	C400
TRUE	C470	C470 - Population genetics & evolution	C400
TRUE	C490	C490 - Genetics not elsewhere classified	C400
TRUE	C500	C500 - Microbiology	C000
TRUE	C510	C510 - Applied microbiology	C500
TRUE	C520	C520 - Medical & veterinary microbiology	C500
TRUE	C521	C521 - Medical microbiology	C520
TRUE	C522	C522 - Veterinary microbiology	C520
TRUE	C530	C530 - Bacteriology	C500
TRUE	C540	C540 - Virology	C500
TRUE	C550	C550 - Immunology	C500
TRUE	C570	C570 - Serology	C500
TRUE	C590	C590 - Microbiology not elsewhere classified	C500
TRUE	C600	C600 - Sport & exercise science	C000
TRUE	C610	C610 - Sport coaching	C600
TRUE	C620	C620 - Sport development	C600
TRUE	C630	C630 - Sport conditioning, rehabilitation & therapy	C600
TRUE	C640	C640 - Sport studies	C600
TRUE	C650	C650 - Sport technology	C600
TRUE	C690	C690 - Sport & exercise science not elsewhere classified	C600
TRUE	C700	C700 - Molecular biology, biophysics & biochemistry	C000
TRUE	C710	C710 - Applied molecular biology, biophysics & biochemistry	C700
TRUE	C720	C720 - Biological chemistry	C700
TRUE	C730	C730 - Metabolic biochemistry	C700
TRUE	C740	C740 - Medical & veterinary biochemistry	C700
TRUE	C741	C741 - Medical biochemistry	C740
TRUE	C742	C742 - Veterinary biochemistry	C740
TRUE	C750	C750 - Plant biochemistry	C700
TRUE	C760	C760 - Biomolecular science	C700
TRUE	C770	C770 - Biophysical science	C700
TRUE	C790	C790 - Molecular biology, biophysics & biochemistry not elsewhere classified	C700
TRUE	C800	C800 - Psychology	C000
TRUE	C810	C810 - Applied psychology	C800
TRUE	C811	C811 - Occupational psychology	C810
TRUE	C812	C812 - Educational psychology	C810
TRUE	C813	C813 - Sport psychology	C810
TRUE	C814	C814 - Organisational psychology	C810
TRUE	C815	C815 - Business psychology	C810
TRUE	C816	C816 - Forensic psychology	C810
TRUE	C820	C820 - Developmental psychology	C800
TRUE	C821	C821 - Child psychology	C820
TRUE	C822	C822 - The psychology of ageing	C820
TRUE	C830	C830 - Methodological & conceptual issues in psychology	C800
TRUE	C831	C831 - Research methods in psychology	C830
TRUE	C832	C832 - Quantitative psychology	C830
TRUE	C833	C833 - Qualitative psychology	C830
TRUE	C834	C834 - History of psychology	C830
TRUE	C835	C835 - Philosophy of psychology	C830
TRUE	C840	C840 - Psychology in health & medicine	C800
TRUE	C841	C841 - Health psychology	C840
TRUE	C842	C842 - Clinical psychology	C840
TRUE	C843	C843 - Counselling psychology	C840
TRUE	C844	C844 - Psychotherapy	C840
TRUE	C845	C845 - Clinical neuropsychology	C840
TRUE	C846	C846 - Community psychology	C840
TRUE	C847	C847 - Psychoanalytical studies	C840
TRUE	C848	C848 - Psychology of mental health	C840
TRUE	C850	C850 - Cognitive & affective psychology	C800
TRUE	C851	C851 - Psychological modelling	C850
TRUE	C852	C852 - Psychology of communication	C850
TRUE	C853	C853 - Psychology of memory & learning	C850
TRUE	C854	C854 - Psychology of perception	C850
TRUE	C855	C855 - Psychology of higher cognitive processes	C850
TRUE	C856	C856 - Experimental psychology	C850
TRUE	C857	C857 - Affective psychology	C850
TRUE	C858	C858 - Transpersonal psychology	C850
TRUE	C860	C860 - Psychobiology	C800
TRUE	C861	C861 - Cognitive neuroscience	C860
TRUE	C862	C862 - Affective neuroscience	C860
TRUE	C863	C863 - Psychopharmacology	C860
TRUE	C864	C864 - Evolutionary psychology	C860
TRUE	C865	C865 - Animal psychology	C860
TRUE	C870	C870 - Personality & individual differences	C800
TRUE	C871	C871 - Psychometrics	C870
TRUE	C872	C872 - Psychology of gender	C870
TRUE	C873	C873 - Cross-cultural psychology	C870
TRUE	C880	C880 - Social psychology	C800
TRUE	C881	C881 - Social cognition	C880
TRUE	C890	C890 - Psychology not elsewhere classified	C800
TRUE	C900	C900 - Others in Biological Sciences	C000
TRUE	C910	C910 - Applied biological sciences	C900
TRUE	C990	C990 - Biological sciences not elsewhere classified	C900
TRUE	D000	D000 - Veterinary sciences, agriculture & related subjects	subjects
TRUE	D100	D100 - Pre-clinical veterinary medicine	D000
TRUE	D190	D190 - Pre-clinical veterinary medicine not elsewhere classified	D100
TRUE	D200	D200 - Clinical veterinary medicine & dentistry	D000
TRUE	D210	D210 - Clinical veterinary medicine	D200
TRUE	D220	D220 - Clinical veterinary dentistry	D200
TRUE	D290	D290 - Clinical veterinary medicine & dentistry not elsewhere classified	D200
TRUE	D300	D300 - Animal science	D000
TRUE	D310	D310 - Veterinary nursing	D300
TRUE	D320	D320 - Animal health	D300
TRUE	D321	D321 - Animal anatomy	D320
TRUE	D322	D322 - Animal physiology	D320
TRUE	D323	D323 - Animal pathology	D320
TRUE	D324	D324 - Animal pharmacology	D320
TRUE	D325	D325 - Animal toxicology	D320
TRUE	D326	D326 - Animal pharmacy	D320
TRUE	D327	D327 - Animal nutrition	D320
TRUE	D328	D328 - Animal welfare	D320
TRUE	D330	D330 - Veterinary public health	D300
TRUE	D340	D340 - Overseas veterinary development	D300
TRUE	D390	D390 - Animal sciences not elsewhere classified	D300
TRUE	D400	D400 - Agriculture	D000
TRUE	D410	D410 - Arable & fruit farming	D400
TRUE	D411	D411 - Agricultural pests & diseases	D410
TRUE	D412	D412 - Crop physiology	D410
TRUE	D413	D413 - Crop nutrition	D410
TRUE	D414	D414 - Crop protection	D410
TRUE	D415	D415 - Crop production	D410
TRUE	D416	D416 - Glasshouse culture	D410
TRUE	D417	D417 - Amenity horticulture	D410
TRUE	D418	D418 - Exotic plants & crops	D410
TRUE	D420	D420 - Livestock	D400
TRUE	D421	D421 - Livestock husbandry	D420
TRUE	D422	D422 - Equine studies	D420
TRUE	D423	D423 - Poultry keeping	D420
TRUE	D424	D424 - Game keeping	D420
TRUE	D425	D425 - Exotic livestock	D420
TRUE	D430	D430 - Fish farming	D400
TRUE	D431	D431 - Fish husbandry	D430
TRUE	D432	D432 - Freshwater fish	D430
TRUE	D433	D433 - Saltwater fish	D430
TRUE	D434	D434 - Ornamental fish	D430
TRUE	D435	D435 - Aquaculture	D430
TRUE	D440	D440 - Rural estate management	D400
TRUE	D441	D441 - Farm management	D440
TRUE	D442	D442 - Game keeping management	D440
TRUE	D443	D443 - Water resource management	D440
TRUE	D444	D444 - Land management for recreation	D440
TRUE	D445	D445 - Biological heritage site management	D440
TRUE	D446	D446 - Wilderness management	D440
TRUE	D447	D447 - Environmental conservation	D440
TRUE	D448	D448 - Sustainable agricultural & landscape development	D440
TRUE	D450	D450 - International agriculture	D400
TRUE	D460	D460 - Organic farming	D400
TRUE	D461	D461 - Organic arable & fruit farming	D460
TRUE	D462	D462 - Organic livestock	D460
TRUE	D463	D463 - Organic fish farming	D460
TRUE	D470	D470 - Agricultural technology	D400
TRUE	D471	D471 - Agricultural machinery	D470
TRUE	D472	D472 - Agricultural irrigation & drainage	D470
TRUE	D490	D490 - Agriculture not elsewhere classified	D400
TRUE	D500	D500 - Forestry & arboriculture	D000
TRUE	D510	D510 - Trees & shrubs	D500
TRUE	D511	D511 - Forestry pests & diseases	D510
TRUE	D512	D512 - Tree physiology	D510
TRUE	D513	D513 - Tree nutrition	D510
TRUE	D514	D514 - Tree protection	D510
TRUE	D515	D515 - Tree production	D510
TRUE	D516	D516 - Timber production	D510
TRUE	D517	D517 - Community forestry	D510
TRUE	D520	D520 - International forestry	D500
TRUE	D530	D530 - Organic forestry	D500
TRUE	D540	D540 - Forestry technology	D500
TRUE	D541	D541 - Forestry irrigation & drainage	D540
TRUE	D590	D590 - Forestry not elsewhere classified	D500
TRUE	D600	D600 - Food & beverage studies	D000
TRUE	D610	D610 - Food science	D600
TRUE	D611	D611 - Meat science	D610
TRUE	D612	D612 - Cereal science	D610
TRUE	D613	D613 - Vegetable science	D610
TRUE	D614	D614 - Fruit science	D610
TRUE	D620	D620 - Food hygiene	D600
TRUE	D630	D630 - Food & beverage production	D600
TRUE	D631	D631 - Food & beverage manufacture	D630
TRUE	D632	D632 - Food & beverage processing	D630
TRUE	D633	D633 - Food & beverage technology	D630
TRUE	D634	D634 - Industrial baking	D630
TRUE	D635	D635 - Industrial brewing	D630
TRUE	D640	D640 - Food & beverages for the consumer	D600
TRUE	D641	D641 - Food & beverage packaging	D640
TRUE	D642	D642 - Food & beverage delivery	D640
TRUE	D690	D690 - Food & beverage studies not elsewhere classified	D600
TRUE	D700	D700 - Agricultural sciences	D000
TRUE	D710	D710 - Agricultural biology	D700
TRUE	D711	D711 - Agricultural microbiology	D710
TRUE	D720	D720 - Agricultural chemistry	D700
TRUE	D721	D721 - Agricultural biochemistry	D720
TRUE	D730	D730 - Agricultural botany	D700
TRUE	D740	D740 - Agricultural zoology	D700
TRUE	D750	D750 - Soil as an agricultural medium	D700
TRUE	D790	D790 - Agricultural sciences not elsewhere classified	D700
TRUE	D900	D900 - Others in veterinary sciences, agriculture & related subjects	D000
TRUE	D990	D990 - Veterinary sciences, agriculture & related subjects not elsewhere classified	D900
TRUE	F000	F000 - Physical sciences	subjects
TRUE	F100	F100 - Chemistry	F000
TRUE	F110	F110 - Applied chemistry	F100
TRUE	F111	F111 - Industrial chemistry	F110
TRUE	F112	F112 - Colour chemistry	F110
TRUE	F120	F120 - Inorganic chemistry	F100
TRUE	F130	F130 - Structural chemistry	F100
TRUE	F131	F131 - Crystallography	F130
TRUE	F140	F140 - Environmental chemistry	F100
TRUE	F141	F141 - Marine chemistry	F140
TRUE	F150	F150 - Medicinal chemistry	F100
TRUE	F151	F151 - Pharmaceutical chemistry	F150
TRUE	F160	F160 - Organic chemistry	F100
TRUE	F161	F161 - Organometallic chemistry	F160
TRUE	F162	F162 - Polymer chemistry	F160
TRUE	F163	F163 - Bio-organic chemistry	F160
TRUE	F164	F164 - Petrochemical chemistry	F160
TRUE	F165	F165 - Biomolecular chemistry	F160
TRUE	F170	F170 - Physical chemistry	F100
TRUE	F180	F180 - Analytical chemistry	F100
TRUE	F190	F190 - Chemistry not elsewhere classified	F100
TRUE	F200	F200 - Materials science	F000
TRUE	F290	F290 - Materials science not elsewhere classified	F200
TRUE	F300	F300 - Physics	F000
TRUE	F310	F310 - Applied physics	F300
TRUE	F311	F311 - Engineering physics	F310
TRUE	F320	F320 - Chemical physics	F300
TRUE	F321	F321 - Solid-state physics	F320
TRUE	F330	F330 - Environmental physics	F300
TRUE	F331	F331 - Atmospheric physics	F330
TRUE	F332	F332 - Marine physics	F330
TRUE	F340	F340 - Mathematical & theoretical physics	F300
TRUE	F341	F341 - Electromagnetism	F340
TRUE	F342	F342 - Quantum mechanics	F340
TRUE	F343	F343 - Computational physics	F340
TRUE	F350	F350 - Medical physics	F300
TRUE	F351	F351 - Radiation physics	F350
TRUE	F360	F360 - Optical physics	F300
TRUE	F361	F361 - Laser physics	F360
TRUE	F370	F370 - Nuclear & particle physics	F300
TRUE	F380	F380 - Acoustics	F300
TRUE	F390	F390 - Physics not elsewhere classified	F300
TRUE	F400	F400 - Forensic & archaeological sciences	F000
TRUE	F410	F410 - Forensic science	F400
TRUE	F420	F420 - Archaeological science	F400
TRUE	F490	F490 - Forensic & archaeological sciences not elsewhere classified	F400
TRUE	F500	F500 - Astronomy	F000
TRUE	F510	F510 - Astrophysics	F500
TRUE	F520	F520 - Space & planetary sciences	F500
TRUE	F521	F521 - Space science	F520
TRUE	F522	F522 - Planetary science	F520
TRUE	F530	F530 - Solar & solar terrestrial physics	F500
TRUE	F540	F540 - Astronomy observation	F500
TRUE	F550	F550 - Astronomy theory	F500
TRUE	F590	F590 - Astronomy not elsewhere classified	F500
TRUE	F600	F600 - Geology	F000
TRUE	F610	F610 - Applied geology	F600
TRUE	F611	F611 - Industrial geology	F610
TRUE	F612	F612 - Engineering geology	F610
TRUE	F620	F620 - Mining geology	F600
TRUE	F621	F621 - Exploration geology	F620
TRUE	F630	F630 - Geotechnology	F600
TRUE	F631	F631 - Marine geotechnology	F630
TRUE	F640	F640 - Earth science	F600
TRUE	F641	F641 - Palaeontology	F640
TRUE	F642	F642 - Geoscience	F640
TRUE	F643	F643 - Quaternary studies	F640
TRUE	F644	F644 - Hydrogeology	F640
TRUE	F645	F645 - Mantle & core processes	F640
TRUE	F646	F646 - Land-atmosphere interactions	F640
TRUE	F650	F650 - Geological oceanography	F600
TRUE	F660	F660 - Geophysics	F600
TRUE	F661	F661 - Exploration geophysics	F660
TRUE	F670	F670 - Geochemistry	F600
TRUE	F680	F680 - Geohazards	F600
TRUE	F681	F681 - Seismology & tectonics	F680
TRUE	F682	F682 - Vulcanology	F680
TRUE	F690	F690 - Geology not elsewhere classified	F600
TRUE	F700	F700 - Science of aquatic & terrestrial environments	F000
TRUE	F710	F710 - Marine sciences	F700
TRUE	F720	F720 - Hydrography	F700
TRUE	F730	F730 - Ocean sciences	F700
TRUE	F731	F731 - Ocean circulation	F730
TRUE	F732	F732 - Oceanographic survey & monitoring	F730
TRUE	F733	F733 - Land-ocean interaction	F730
TRUE	F734	F734 - Atmosphere-ocean interactions	F730
TRUE	F750	F750 - Environmental sciences	F700
TRUE	F751	F751 - Applied environmental sciences	F750
TRUE	F752	F752 - Hydrology	F750
TRUE	F753	F753 - Pollution control	F750
TRUE	F754	F754 - Biogeochemical cycles	F750
TRUE	F755	F755 - Environmental informatics	F750
TRUE	F756	F756 - Environmental physiology	F750
TRUE	F760	F760 - Climatology	F700
TRUE	F761	F761 - Meteorology	F760
TRUE	F762	F762 - Large-scale atmospheric dynamics & transport	F760
TRUE	F763	F763 - Boundary-layer meteorology	F760
TRUE	F764	F764 - Climate & climate change	F760
TRUE	F765	F765 - Radiative processes & effects	F760
TRUE	F770	F770 - Soil science	F700
TRUE	F780	F780 - Glaciology & cryospheric systems	F700
TRUE	F790	F790 - Science of aquatic & terrestrial environments not elsewhere classified	F700
TRUE	F800	F800 - Physical geographical sciences	F000
TRUE	F810	F810 - Environmental geography	F800
TRUE	F811	F811 - Biogeography	F810
TRUE	F840	F840 - Physical geography	F800
TRUE	F841	F841 - Maritime geography	F840
TRUE	F842	F842 - Geomorphology	F840
TRUE	F843	F843 - Topography	F840
TRUE	F844	F844 - Cartography	F840
TRUE	F845	F845 - Remote sensing	F840
TRUE	F846	F846 - Geographical information systems	F840
TRUE	F890	F890 - Physical geographical sciences not elsewhere classified	F800
TRUE	F900	F900 - Others in physical sciences	F000
TRUE	F990	F990 - Physical sciences not elsewhere classified	F900
TRUE	G000	G000 - Mathematical sciences	subjects
TRUE	G100	G100 - Mathematics	G000
TRUE	G110	G110 - Pure mathematics	G100
TRUE	G120	G120 - Applied mathematics	G100
TRUE	G121	G121 - Mechanics (mathematical)	G120
TRUE	G130	G130 - Mathematical methods	G100
TRUE	G140	G140 - Numerical analysis	G100
TRUE	G150	G150 - Mathematical modelling	G100
TRUE	G160	G160 - Engineering/industrial mathematics	G100
TRUE	G170	G170 - Computational mathematics	G100
TRUE	G190	G190 - Mathematics not elsewhere classified	G100
TRUE	G200	G200 - Operational research	G000
TRUE	G290	G290 - Operational research not elsewhere classified	G200
TRUE	G300	G300 - Statistics	G000
TRUE	G310	G310 - Applied statistics	G300
TRUE	G311	G311 - Medical statistics	G310
TRUE	G320	G320 - Probability	G300
TRUE	G330	G330 - Stochastic processes	G300
TRUE	G340	G340 - Statistical modelling	G300
TRUE	G350	G350 - Mathematical statistics	G300
TRUE	G390	G390 - Statistics not elsewhere classified	G300
TRUE	G900	G900 - Others in mathematical sciences	G000
TRUE	H000	H000 - Engineering	subjects
TRUE	H100	H100 - General engineering	H000
TRUE	H110	H110 - Integrated engineering	H100
TRUE	H120	H120 - Safety engineering	H100
TRUE	H121	H121 - Fire safety engineering	H120
TRUE	H122	H122 - Water quality control	H120
TRUE	H123	H123 - Public health engineering	H120
TRUE	H130	H130 - Computer-aided engineering	H100
TRUE	H131	H131 - Automated engineering design	H130
TRUE	H140	H140 - Mechanics	H100
TRUE	H141	H141 - Fluid mechanics	H140
TRUE	H142	H142 - Solid mechanics	H140
TRUE	H143	H143 - Structural mechanics	H140
TRUE	H150	H150 - Engineering design	H100
TRUE	H160	H160 - Bioengineering, biomedical engineering & clinical engineering	H100
TRUE	H161	H161 - Biomaterials	H160
TRUE	H162	H162 - Biomechanics (including fluid & solid mechanics)	H160
TRUE	H163	H163 - Bioelectronics & bioelectricity	H160
TRUE	H164	H164 - Rehabilitation engineering	H160
TRUE	H165	H165 - Tissue engineering & regenerative medicine	H160
TRUE	H166	H166 - Imaging	H160
TRUE	H167	H167 - Biosensors	H160
TRUE	H168	H168 - Medical devices & instrumentation	H160
TRUE	H169	H169 - Neural engineering	H160
TRUE	H190	H190 - General engineering not elsewhere classified	H100
TRUE	H200	H200 - Civil engineering	H000
TRUE	H210	H210 - Structural engineering	H200
TRUE	H220	H220 - Environmental engineering	H200
TRUE	H221	H221 - Energy resources	H220
TRUE	H222	H222 - Coastal decay	H220
TRUE	H223	H223 - Environmental impact assessment	H220
TRUE	H230	H230 - Transport engineering	H200
TRUE	H231	H231 - Permanent way engineering	H230
TRUE	H232	H232 - Pavement engineering	H230
TRUE	H240	H240 - Surveying science	H200
TRUE	H241	H241 - General practice surveying	H240
TRUE	H242	H242 - Engineering surveying	H240
TRUE	H250	H250 - Geotechnical engineering	H200
TRUE	H290	H290 - Civil engineering not elsewhere classified	H200
TRUE	H300	H300 - Mechanical engineering	H000
TRUE	H310	H310 - Dynamics	H300
TRUE	H311	H311 - Thermodynamics	H310
TRUE	H320	H320 - Mechanisms & machines	H300
TRUE	H321	H321 - Turbine technology	H320
TRUE	H330	H330 - Automotive engineering	H300
TRUE	H331	H331 - Road vehicle engineering	H330
TRUE	H332	H332 - Rail vehicle engineering	H330
TRUE	H333	H333 - Ship propulsion engineering	H330
TRUE	H340	H340 - Acoustics & vibration	H300
TRUE	H341	H341 - Acoustics	H340
TRUE	H342	H342 - Vibration	H340
TRUE	H350	H350 - Offshore engineering	H300
TRUE	H360	H360 - Electromechanical engineering	H300
TRUE	H390	H390 - Mechanical engineering not elsewhere classified	H300
TRUE	H400	H400 - Aerospace engineering	H000
TRUE	H410	H410 - Aeronautical engineering	H400
TRUE	H411	H411 - Air passenger transport engineering	H410
TRUE	H412	H412 - Air freight transport engineering	H410
TRUE	H413	H413 - Air combat engineering	H410
TRUE	H420	H420 - Astronautical engineering	H400
TRUE	H430	H430 - Avionics	H400
TRUE	H440	H440 - Aerodynamics	H400
TRUE	H441	H441 - Flight mechanics	H440
TRUE	H450	H450 - Propulsion systems	H400
TRUE	H460	H460 - Aviation studies	H400
TRUE	H490	H490 - Aerospace engineering not elsewhere classified	H400
TRUE	H500	H500 - Naval architecture	H000
TRUE	H510	H510 - Shipbuilding	H500
TRUE	H511	H511 - Surface passenger ship building	H510
TRUE	H512	H512 - Surface freight ship building	H510
TRUE	H513	H513 - Surface combat ship building	H510
TRUE	H514	H514 - Submarine building	H510
TRUE	H520	H520 - Ship design	H500
TRUE	H521	H521 - Surface passenger ship design	H520
TRUE	H522	H522 - Surface freight ship design	H520
TRUE	H523	H523 - Surface combat ship design	H520
TRUE	H524	H524 - Submarine design	H520
TRUE	H590	H590 - Naval architecture not elsewhere classified	H500
TRUE	H600	H600 - Electronic & electrical engineering	H000
TRUE	H610	H610 - Electronic engineering	H600
TRUE	H611	H611 - Microelectronic engineering	H610
TRUE	H612	H612 - Integrated circuit design	H610
TRUE	H620	H620 - Electrical engineering	H600
TRUE	H630	H630 - Electrical power	H600
TRUE	H631	H631 - Electrical power generation	H630
TRUE	H632	H632 - Electrical power distribution	H630
TRUE	H640	H640 - Communications engineering	H600
TRUE	H641	H641 - Telecommunications engineering	H640
TRUE	H642	H642 - Broadcast engineering	H640
TRUE	H643	H643 - Satellite engineering	H640
TRUE	H644	H644 - Microwave engineering	H640
TRUE	H650	H650 - Systems engineering	H600
TRUE	H651	H651 - Digital circuit engineering	H650
TRUE	H652	H652 - Analogue circuit engineering	H650
TRUE	H660	H660 - Control systems	H600
TRUE	H661	H661 - Instrumentation control	H660
TRUE	H662	H662 - Control by light systems	H660
TRUE	H670	H670 - Robotics & cybernetics	H600
TRUE	H671	H671 - Robotics	H670
TRUE	H672	H672 - Cybernetics	H670
TRUE	H674	H674 - Virtual reality engineering	H670
TRUE	H680	H680 - Optoelectronic engineering	H600
TRUE	H690	H690 - Electronic & electrical engineering not elsewhere classified	H600
TRUE	H700	H700 - Production & manufacturing engineering	H000
TRUE	H710	H710 - Manufacturing systems engineering	H700
TRUE	H711	H711 - Manufacturing systems design	H710
TRUE	H712	H712 - Manufacturing installation systems	H710
TRUE	H713	H713 - Production processes	H710
TRUE	H714	H714 - Manufacturing systems maintenance	H710
TRUE	H720	H720 - Quality assurance engineering	H700
TRUE	H730	H730 - Mechatronics	H700
TRUE	H790	H790 - Production & manufacturing engineering not elsewhere classified	H700
TRUE	H800	H800 - Chemical, process & energy engineering	H000
TRUE	H810	H810 - Chemical engineering	H800
TRUE	H811	H811 - Biochemical engineering	H810
TRUE	H812	H812 - Pharmaceutical engineering	H810
TRUE	H820	H820 - Atomic engineering	H800
TRUE	H821	H821 - Nuclear engineering	H820
TRUE	H830	H830 - Chemical process engineering	H800
TRUE	H831	H831 - Bioprocess engineering	H830
TRUE	H840	H840 - Gas engineering	H800
TRUE	H850	H850 - Petroleum engineering	H800
TRUE	H890	H890 - Chemical, process & energy engineering not elsewhere classified	H800
TRUE	H900	H900 - Others in engineering	H000
TRUE	H990	H990 - Engineering not elsewhere classified	H900
TRUE	I000	I000 - Computer sciences	subjects
TRUE	I100	I100 - Computer science	I000
TRUE	I110	I110 - Computer architectures & operating systems	I100
TRUE	I111	I111 - Computer architectures	I110
TRUE	I112	I112 - Operating systems	I110
TRUE	I113	I113 - Displays & imaging	I110
TRUE	I114	I114 - High end computing	I110
TRUE	I115	I115 - Parallel computing	I110
TRUE	I120	I120 - Networks & communications	I100
TRUE	I130	I130 - Computational science foundations	I100
TRUE	I140	I140 - Human-computer interaction	I100
TRUE	I150	I150 - Multimedia computing science	I100
TRUE	I160	I160 - Internet	I100
TRUE	I161	I161 - e-business	I160
TRUE	I190	I190 - Computer science not elsewhere classified	I100
TRUE	I200	I200 - Information systems	I000
TRUE	I210	I210 - Information modelling	I200
TRUE	I220	I220 - Systems design methodologies	I200
TRUE	I230	I230 - Systems analysis & design	I200
TRUE	I240	I240 - Databases	I200
TRUE	I250	I250 - Systems auditing	I200
TRUE	I260	I260 - Data management	I200
TRUE	I270	I270 - Intelligent & expert systems	I200
TRUE	I290	I290 - Systems analysis & design not elsewhere classified	I200
TRUE	I300	I300 - Software engineering	I000
TRUE	I310	I310 - Software design	I300
TRUE	I320	I320 - Programming	I300
TRUE	I321	I321 - Procedural programming	I320
TRUE	I322	I322 - Object-oriented programming	I320
TRUE	I323	I323 - Declarative programming	I320
TRUE	I390	I390 - Software engineering not elsewhere classified	I300
TRUE	I400	I400 - Artificial intelligence	I000
TRUE	I410	I410 - Speech & natural language processing	I400
TRUE	I420	I420 - Knowledge representation	I400
TRUE	I430	I430 - Neural computing	I400
TRUE	I440	I440 - Computer vision	I400
TRUE	I450	I450 - Cognitive modelling	I400
TRUE	I460	I460 - Machine learning	I400
TRUE	I461	I461 - Automated reasoning	I460
TRUE	I490	I490 - Artificial intelligence not elsewhere classified	I400
TRUE	I500	I500 - Health informatics	I000
TRUE	I510	I510 - Health technologies	I500
TRUE	I520	I520 - Bioinformatics	I500
TRUE	I530	I530 - Tele healthcare	I500
TRUE	I590	I590 - Health informatics not elsewhere classified	I500
TRUE	I600	I600 - Games	I000
TRUE	I610	I610 - Computer games programming	I600
TRUE	I620	I620 - Computer games design	I600
TRUE	I630	I630 - Computer games graphics	I600
TRUE	I700	I700 - Computer generated visual & audio effects	I000
TRUE	I710	I710 - Computer generated imagery	I700
TRUE	I900	I900 - Others in Computer sciences	I000
TRUE	I990	I990 - Computer sciences not elsewhere classified	I900
TRUE	J000	J000 - Technologies	subjects
TRUE	J100	J100 - Minerals technology	J000
TRUE	J110	J110 - Mining	J100
TRUE	J120	J120 - Quarrying	J100
TRUE	J130	J130 - Rock mechanics	J100
TRUE	J140	J140 - Minerals processing	J100
TRUE	J150	J150 - Minerals surveying	J100
TRUE	J160	J160 - Petrochemical technology	J100
TRUE	J190	J190 - Minerals technology not elsewhere classified	J100
TRUE	J200	J200 - Metallurgy	J000
TRUE	J210	J210 - Applied metallurgy	J200
TRUE	J220	J220 - Metallic fabrication	J200
TRUE	J221	J221 - Pattern making	J220
TRUE	J230	J230 - Corrosion technology	J200
TRUE	J290	J290 - Metallurgy not elsewhere classified	J200
TRUE	J300	J300 - Ceramics & glass	J000
TRUE	J310	J310 - Ceramics	J300
TRUE	J320	J320 - Glass technology	J300
TRUE	J390	J390 - Ceramics & glass not elsewhere classified	J300
TRUE	J400	J400 - Polymers & textiles	J000
TRUE	J410	J410 - Polymers technology	J400
TRUE	J411	J411 - Plastics	J410
TRUE	J420	J420 - Textiles technology	J400
TRUE	J421	J421 - Textile chemistry	J420
TRUE	J422	J422 - Dying & colouring of textiles	J420
TRUE	J430	J430 - Leather technology	J400
TRUE	J431	J431 - Tanning	J430
TRUE	J440	J440 - Clothing production	J400
TRUE	J441	J441 - Machine knitting	J440
TRUE	J442	J442 - Commercial tailoring	J440
TRUE	J443	J443 - Pattern cutting	J440
TRUE	J444	J444 - Millinery	J440
TRUE	J445	J445 - Footwear production	J440
TRUE	J490	J490 - Polymers & textiles not elsewhere classified	J400
TRUE	J500	J500 - Materials technology not otherwise specified	J000
TRUE	J510	J510 - Materials technology	J500
TRUE	J511	J511 - Engineering materials	J510
TRUE	J512	J512 - Paper technology	J510
TRUE	J513	J513 - Furniture technology	J510
TRUE	J520	J520 - Printing	J500
TRUE	J521	J521 - Offset lithography	J520
TRUE	J522	J522 - Photo-lithography	J520
TRUE	J523	J523 - Reprographic techniques	J520
TRUE	J524	J524 - Screen process printing	J520
TRUE	J530	J530 - Gemmology	J500
TRUE	J590	J590 - Materials technology not elsewhere classified	J500
TRUE	J600	J600 - Maritime technology	J000
TRUE	J610	J610 - Marine technology	J600
TRUE	J611	J611 - Marine navigation	J610
TRUE	J612	J612 - Marine radar	J610
TRUE	J613	J613 - Marine radio	J610
TRUE	J614	J614 - Marine plumbing	J610
TRUE	J690	J690 - Maritime technology not elsewhere classified	J600
TRUE	J700	J700 - Biotechnology	J000
TRUE	J710	J710 - Plant biotechnology (crops, trees, shrubs etc.)	J700
TRUE	J720	J720 - Animal biotechnology	J700
TRUE	J730	J730 - Environmental biotechnology	J700
TRUE	J740	J740 - Industrial biotechnology	J700
TRUE	J750	J750 - Medical biotechnology	J700
TRUE	J790	J790 - Biotechnology not elsewhere classified	J700
TRUE	J900	J900 - Others in technology	J000
TRUE	J910	J910 - Energy technologies	J900
TRUE	J920	J920 - Ergonomics	J900
TRUE	J930	J930 - Audio technology	J900
TRUE	J931	J931 - Music recording	J930
TRUE	J940	J940 - Machinery maintenance	J900
TRUE	J941	J941 - Office machinery maintenance	J940
TRUE	J942	J942 - Industrial machinery maintenance	J940
TRUE	J950	J950 - Musical instrument technology	J900
TRUE	J960	J960 - Transport logistics	J900
TRUE	J970	J970 - Emergency & disaster technologies	J900
TRUE	J990	J990 - Technologies not elsewhere classified	J900
TRUE	K000	K000 - Architecture, building & planning	subjects
TRUE	K100	K100 - Architecture	K000
TRUE	K110	K110 - Architectural design theory	K100
TRUE	K120	K120 - Interior architecture	K100
TRUE	K130	K130 - Architectural technology	K100
TRUE	K190	K190 - Architecture not elsewhere classified	K100
TRUE	K200	K200 - Building	K000
TRUE	K210	K210 - Building technology	K200
TRUE	K220	K220 - Construction management	K200
TRUE	K230	K230 - Building surveying	K200
TRUE	K240	K240 - Quantity surveying	K200
TRUE	K250	K250 - Conservation of buildings	K200
TRUE	K251	K251 - Property development	K250
TRUE	K290	K290 - Building not elsewhere classified	K200
TRUE	K300	K300 - Landscape & garden design	K000
TRUE	K310	K310 - Landscape architecture	K300
TRUE	K320	K320 - Landscape studies	K300
TRUE	K330	K330 - Landscape design	K300
TRUE	K340	K340 - Garden design	K300
TRUE	K341	K341 - Garden horticulture	K340
TRUE	K390	K390 - Landscape & garden design not elsewhere classified	K300
TRUE	K400	K400 - Planning (urban, rural & regional)	K000
TRUE	K410	K410 - Regional planning	K400
TRUE	K420	K420 - Urban & rural planning	K400
TRUE	K421	K421 - Urban planning	K420
TRUE	K422	K422 - Rural planning	K420
TRUE	K430	K430 - Planning studies	K400
TRUE	K440	K440 - Urban studies	K400
TRUE	K450	K450 - Housing	K400
TRUE	K460	K460 - Transport planning	K400
TRUE	K490	K490 - Planning (urban, rural & regional) not elsewhere classified	K400
TRUE	K900	K900 - Others in architecture, building & planning	K000
TRUE	K990	K990 - Architecture, building & planning not elsewhere classified	K900
TRUE	L000	L000 - Social studies	subjects
TRUE	L100	L100 - Economics	L000
TRUE	L110	L110 - Applied economics	L100
TRUE	L111	L111 - Financial economics	L110
TRUE	L112	L112 - Agricultural economics	L110
TRUE	L113	L113 - Economic policy	L110
TRUE	L120	L120 - Microeconomics	L100
TRUE	L130	L130 - Macroeconomics	L100
TRUE	L140	L140 - Econometrics	L100
TRUE	L150	L150 - Political economics	L100
TRUE	L160	L160 - International economics	L100
TRUE	L170	L170 - Economic systems	L100
TRUE	L171	L171 - Capitalism	L170
TRUE	L172	L172 - Monetarism	L170
TRUE	L173	L173 - Keynesianism	L170
TRUE	L174	L174 - Collectivism	L170
TRUE	L190	L190 - Economics not elsewhere classified	L100
TRUE	L200	L200 - Politics	L000
TRUE	L210	L210 - Political theories	L200
TRUE	L211	L211 - Liberalism	L210
TRUE	L212	L212 - Conservatism	L210
TRUE	L213	L213 - Socialism	L210
TRUE	L214	L214 - Nationalism	L210
TRUE	L215	L215 - Fascism	L210
TRUE	L216	L216 - Feminism	L210
TRUE	L217	L217 - Environmentalism	L210
TRUE	L218	L218 - Anarchism	L210
TRUE	L220	L220 - Political systems	L200
TRUE	L221	L221 - Autocracy	L220
TRUE	L222	L222 - Democracy	L220
TRUE	L223	L223 - Plutocracy	L220
TRUE	L224	L224 - Oligarchy	L220
TRUE	L230	L230 - UK government/parliamentary studies	L200
TRUE	L231	L231 - Public administration	L230
TRUE	L232	L232 - UK constitutional studies	L230
TRUE	L240	L240 - International politics	L200
TRUE	L241	L241 - European Union politics	L240
TRUE	L242	L242 - Commonwealth politics	L240
TRUE	L243	L243 - Politics of a specific country/region	L240
TRUE	L244	L244 - International constitutional studies	L240
TRUE	L250	L250 - International relations	L200
TRUE	L251	L251 - Strategic studies	L250
TRUE	L252	L252 - War & peace studies	L250
TRUE	L253	L253 - International criminology	L250
TRUE	L260	L260 - Comparative politics	L200
TRUE	L290	L290 - Politics not elsewhere classified	L200
TRUE	L300	L300 - Sociology	L000
TRUE	L310	L310 - Applied sociology	L300
TRUE	L311	L311 - Applied criminology	L310
TRUE	L312	L312 - Victimology	L310
TRUE	L320	L320 - Gender studies	L300
TRUE	L321	L321 - Women's studies	L320
TRUE	L322	L322 - Men's studies	L320
TRUE	L330	L330 - Ethnic studies	L300
TRUE	L340	L340 - Disability in society	L300
TRUE	L350	L350 - Religion in society	L300
TRUE	L360	L360 - Socio-economics	L300
TRUE	L370	L370 - Social theory	L300
TRUE	L371	L371 - Social hierarchy	L370
TRUE	L380	L380 - Political sociology	L300
TRUE	L390	L390 - Sociology not elsewhere classified	L300
TRUE	L391	L391 - Sociology of science & technology	L390
TRUE	L400	L400 - Social policy	L000
TRUE	L410	L410 - UK social policy	L400
TRUE	L420	L420 - International social policy	L400
TRUE	L430	L430 - Public policy	L400
TRUE	L431	L431 - Health policy	L430
TRUE	L432	L432 - Welfare policy	L430
TRUE	L433	L433 - Education policy	L430
TRUE	L434	L434 - Transport policy	L430
TRUE	L435	L435 - Security policy	L430
TRUE	L436	L436 - Emergency services policy	L430
TRUE	L437	L437 - Criminal justice policy	L430
TRUE	L490	L490 - Social policy not elsewhere classified	L400
TRUE	L500	L500 - Social work	L000
TRUE	L510	L510 - Health & welfare	L500
TRUE	L520	L520 - Child care	L500
TRUE	L530	L530 - Youth work	L500
TRUE	L540	L540 - Community work	L500
TRUE	L541	L541 - Community justice	L540
TRUE	L550	L550 - Careers guidance	L500
TRUE	L560	L560 - Probation/after-care	L500
TRUE	L590	L590 - Social work not elsewhere classified	L500
TRUE	L600	L600 - Anthropology	L000
TRUE	L610	L610 - Social & cultural anthropology	L600
TRUE	L611	L611 - Criminological theory	L610
TRUE	L620	L620 - Physical & biological anthropology	L600
TRUE	L690	L690 - Anthropology not elsewhere classified	L600
TRUE	L700	L700 - Human & social geography	L000
TRUE	L710	L710 - Human & social geography by area	L700
TRUE	L711	L711 - Human & social geography of Europe	L710
TRUE	L712	L712 - Human & social geography of Asia	L710
TRUE	L713	L713 - Human & social geography of Africa	L710
TRUE	L714	L714 - Human & social geography of Australasia	L710
TRUE	L715	L715 - Human & social geography of the Americas	L710
TRUE	L716	L716 - Human & social geography of the Arctic/Antarctic	L710
TRUE	L720	L720 - Human & social geography by topic	L700
TRUE	L721	L721 - Economic geography	L720
TRUE	L722	L722 - Urban geography	L720
TRUE	L723	L723 - Political geography	L720
TRUE	L724	L724 - Transport geography	L720
TRUE	L725	L725 - Historical geography	L720
TRUE	L726	L726 - Cultural geography	L720
TRUE	L727	L727 - Agricultural geography	L720
TRUE	L728	L728 - Human Demography	L720
TRUE	L790	L790 - Human & social geography not elsewhere classified	L700
TRUE	L800	L800 - Development studies	L000
TRUE	L900	L900 - Others in social studies	L000
TRUE	L990	L990 - Social studies not elsewhere classified	L900
TRUE	M000	M000 - Law	subjects
TRUE	M100	M100 - Law by area	M000
TRUE	M110	M110 - UK legal systems	M100
TRUE	M111	M111 - English law	M110
TRUE	M112	M112 - Welsh law	M110
TRUE	M113	M113 - Northern Irish law	M110
TRUE	M114	M114 - Scottish law	M110
TRUE	M120	M120 - European Union law	M100
TRUE	M130	M130 - Public international law	M100
TRUE	M140	M140 - Comparative law	M100
TRUE	M190	M190 - Law by area not elsewhere classified	M100
TRUE	M200	M200 - Law by topic	M000
TRUE	M210	M210 - Public law	M200
TRUE	M211	M211 - Criminal law	M210
TRUE	M220	M220 - Private law	M200
TRUE	M221	M221 - Business & commercial law	M220
TRUE	M222	M222 - Contract law	M220
TRUE	M223	M223 - Property law	M220
TRUE	M224	M224 - Torts	M220
TRUE	M240	M240 - Jurisprudence	M200
TRUE	M250	M250 - Legal practice	M200
TRUE	M260	M260 - Medical law	M200
TRUE	M270	M270 - Sociology of law	M200
TRUE	M290	M290 - Law by topic not elsewhere classified	M200
TRUE	M900	M900 - Others in law	M000
TRUE	M990	M990 - Law not elsewhere classified	M900
TRUE	N000	N000 - Business & administrative studies	subjects
TRUE	N100	N100 - Business studies	N000
TRUE	N110	N110 - European business studies	N100
TRUE	N120	N120 - International business studies	N100
TRUE	N190	N190 - Business studies not elsewhere classified	N100
TRUE	N200	N200 - Management studies	N000
TRUE	N210	N210 - Management techniques	N200
TRUE	N211	N211 - Strategic management	N210
TRUE	N212	N212 - Creative management	N210
TRUE	N213	N213 - Project management	N210
TRUE	N214	N214 - Change management	N210
TRUE	N215	N215 - Organisational development	N210
TRUE	N220	N220 - Institutional management	N200
TRUE	N223	N223 - Domestic management	N220
TRUE	N224	N224 - Management & organisation of education	N220
TRUE	N225	N225 - Criminal justice management	N220
TRUE	N230	N230 - Land & property management	N200
TRUE	N231	N231 - Land management	N230
TRUE	N232	N232 - Property management	N230
TRUE	N234	N234 - Property valuation & auctioneering	N230
TRUE	N240	N240 - Retail management	N200
TRUE	N250	N250 - Emergency & disaster management	N200
TRUE	N251	N251 - Emergency services management	N250
TRUE	N252	N252 - Disaster management	N250
TRUE	N290	N290 - Management studies not elsewhere classified	N200
TRUE	N300	N300 - Finance	N000
TRUE	N310	N310 - Banking	N300
TRUE	N320	N320 - Investment & insurance	N300
TRUE	N321	N321 - Investment	N320
TRUE	N322	N322 - Insurance	N320
TRUE	N323	N323 - Actuarial science	N320
TRUE	N330	N330 - Taxation	N300
TRUE	N340	N340 - Financial management	N300
TRUE	N341	N341 - Financial risk	N340
TRUE	N390	N390 - Finance not elsewhere classified	N300
TRUE	N400	N400 - Accounting	N000
TRUE	N410	N410 - Accountancy	N400
TRUE	N411	N411 - Cost & management accountancy	N410
TRUE	N412	N412 - Public accountancy	N410
TRUE	N413	N413 - Book keeping	N410
TRUE	N420	N420 - Accounting theory	N400
TRUE	N421	N421 - Auditing of accounts	N420
TRUE	N422	N422 - Financial reporting	N420
TRUE	N490	N490 - Accounting not elsewhere classified	N400
TRUE	N500	N500 - Marketing	N000
TRUE	N510	N510 - Market research	N500
TRUE	N520	N520 - Sales management	N500
TRUE	N530	N530 - Distribution	N500
TRUE	N550	N550 - International marketing	N500
TRUE	N560	N560 - Promotion & advertising	N500
TRUE	N561	N561 - Advertising	N560
TRUE	N562	N562 - Corporate image	N560
TRUE	N563	N563 - Sponsorship	N560
TRUE	N590	N590 - Marketing not elsewhere classified	N500
TRUE	N600	N600 - Human resource management	N000
TRUE	N611	N611 - Industrial relations	N600
TRUE	N612	N612 - Staff development	N600
TRUE	N613	N613 - Training methods	N600
TRUE	N614	N614 - Recruitment methods	N600
TRUE	N620	N620 - Health & safety issues	N600
TRUE	N690	N690 - Human resources management not elsewhere classified	N600
TRUE	N700	N700 - Office skills	N000
TRUE	N710	N710 - Office administration	N700
TRUE	N720	N720 - Secretarial & typing skills	N700
TRUE	N721	N721 - Audio typing	N720
TRUE	N722	N722 - Shorthand & shorthand transcription	N720
TRUE	N790	N790 - Office skills not elsewhere classified	N700
TRUE	N800	N800 - Hospitality, leisure, sport, tourism & transport	N000
TRUE	N810	N810 - Travel management	N800
TRUE	N820	N820 - Event management	N800
TRUE	N830	N830 - Tourism	N800
TRUE	N831	N831 - Tourism studies	N830
TRUE	N832	N832 - Tourism management	N830
TRUE	N850	N850 - Transport studies	N800
TRUE	N851	N851 - Land travel	N850
TRUE	N852	N852 - Sea travel	N850
TRUE	N853	N853 - Air travel	N850
TRUE	N860	N860 - Hospitality	N800
TRUE	N861	N861 - Hospitality studies	N860
TRUE	N862	N862 - Hospitality management	N860
TRUE	N870	N870 - Recreation & leisure studies	N800
TRUE	N871	N871 - Spa management	N870
TRUE	N872	N872 - Salon management	N870
TRUE	N880	N880 - Sport management	N800
TRUE	N890	N890 - Hospitality, leisure, sport, tourism & transport not elsewhere classified	N800
TRUE	N900	N900 - Others in business & administrative studies	N000
TRUE	N990	N990 - Business & administrative studies not elsewhere classified	N900
TRUE	P000	P000 - Mass communications & documentation	subjects
TRUE	P100	P100 - Information services	P000
TRUE	P110	P110 - Information management	P100
TRUE	P120	P120 - Librarianship	P100
TRUE	P121	P121 - Library studies	P120
TRUE	P130	P130 - Curatorial studies	P100
TRUE	P131	P131 - Museum studies	P130
TRUE	P132	P132 - Archive studies	P130
TRUE	P190	P190 - Information services not elsewhere classified	P100
TRUE	P200	P200 - Publicity studies	P000
TRUE	P210	P210 - Public relations	P200
TRUE	P290	P290 - Publicity studies not elsewhere classified	P200
TRUE	P300	P300 - Media studies	P000
TRUE	P301	P301 - Television studies	P300
TRUE	P302	P302 - Radio studies	P300
TRUE	P303	P303 - Film studies	P300
TRUE	P304	P304 - Electronic media studies	P300
TRUE	P305	P305 - Paper-based media studies	P300
TRUE	P310	P310 - Media production	P300
TRUE	P311	P311 - Television production	P310
TRUE	P312	P312 - Radio production	P310
TRUE	P313	P313 - Film production	P310
TRUE	P390	P390 - Media studies not elsewhere classified	P300
TRUE	P400	P400 - Publishing	P000
TRUE	P410	P410 - Electronic publishing	P400
TRUE	P411	P411 - Publishing on audio/video tape	P410
TRUE	P412	P412 - Publishing on CD-ROM	P410
TRUE	P413	P413 - Publishing via the World Wide Web	P410
TRUE	P420	P420 - Multimedia publishing	P400
TRUE	P430	P430 - Interactive publishing	P400
TRUE	P490	P490 - Publishing not elsewhere classified	P400
TRUE	P500	P500 - Journalism	P000
TRUE	P510	P510 - Factual reporting	P500
TRUE	P590	P590 - Journalism not elsewhere classified	P500
TRUE	P900	P900 - Others in mass communications & documentation	P000
TRUE	P990	P990 - Mass communications & documentation not elsewhere classified	P900
TRUE	Q000	Q000 - Linguistics, classics & related subjects	subjects
TRUE	Q100	Q100 - Linguistics	Q000
TRUE	Q110	Q110 - Applied linguistics	Q100
TRUE	Q120	Q120 - Historical linguistics	Q100
TRUE	Q130	Q130 - Phonetics & phonology	Q100
TRUE	Q131	Q131 - Phonetics	Q130
TRUE	Q132	Q132 - Phonology	Q130
TRUE	Q140	Q140 - Sociolinguistics	Q100
TRUE	Q150	Q150 - Psycholinguistics	Q100
TRUE	Q160	Q160 - British Sign Language	Q100
TRUE	Q190	Q190 - Linguistics not elsewhere classified	Q100
TRUE	Q200	Q200 - Comparative literary studies	Q000
TRUE	Q210	Q210 - Literature in translation	Q200
TRUE	Q220	Q220 - Literature in its original language	Q200
TRUE	Q290	Q290 - Comparative literary studies not elsewhere classified	Q200
TRUE	Q300	Q300 - English studies	Q000
TRUE	Q310	Q310 - English language	Q300
TRUE	Q320	Q320 - English literature	Q300
TRUE	Q321	Q321 - English literature by period	Q320
TRUE	Q322	Q322 - English literature by author	Q320
TRUE	Q323	Q323 - English literature by topic	Q320
TRUE	Q330	Q330 - English as a second language	Q300
TRUE	Q340	Q340 - English literature written as a second language	Q300
TRUE	Q350	Q350 - Scots language	Q300
TRUE	Q360	Q360 - Scots literature	Q300
TRUE	Q370	Q370 - Irish language	Q300
TRUE	Q380	Q380 - Irish literature	Q300
TRUE	Q390	Q390 - English studies not elsewhere classified	Q300
TRUE	Q400	Q400 - Ancient language studies	Q000
TRUE	Q410	Q410 - Ancient Egyptian	Q400
TRUE	Q411	Q411 - Coptic	Q410
TRUE	Q420	Q420 - Classical Arabic	Q400
TRUE	Q430	Q430 - Akkadian	Q400
TRUE	Q440	Q440 - Sumerian	Q400
TRUE	Q450	Q450 - Sanskrit	Q400
TRUE	Q460	Q460 - Prakrit	Q400
TRUE	Q470	Q470 - Aramaic	Q400
TRUE	Q480	Q480 - Hebrew	Q400
TRUE	Q490	Q490 - Ancient language studies not elsewhere classified	Q400
TRUE	Q500	Q500 - Celtic studies	Q000
TRUE	Q510	Q510 - Ancient Celtic studies	Q500
TRUE	Q520	Q520 - Modern Celtic studies	Q500
TRUE	Q521	Q521 - Goidelic group of languages	Q520
TRUE	Q522	Q522 - Brythonic group of languages	Q520
TRUE	Q530	Q530 - Scottish Gaelic	Q500
TRUE	Q531	Q531 - Scottish Gaelic literature	Q530
TRUE	Q540	Q540 - Irish Gaelic	Q500
TRUE	Q541	Q541 - Irish Gaelic literature	Q540
TRUE	Q550	Q550 - Manx	Q500
TRUE	Q551	Q551 - Manx literature	Q550
TRUE	Q560	Q560 - Welsh	Q500
TRUE	Q561	Q561 - Welsh literature	Q560
TRUE	Q570	Q570 - Cornish	Q500
TRUE	Q571	Q571 - Cornish literature	Q570
TRUE	Q580	Q580 - Breton	Q500
TRUE	Q581	Q581 - Breton literature	Q580
TRUE	Q590	Q590 - Celtic studies not elsewhere classified	Q500
TRUE	Q600	Q600 - Latin studies	Q000
TRUE	Q610	Q610 - Latin language	Q600
TRUE	Q611	Q611 - Church Latin	Q610
TRUE	Q612	Q612 - Medieval Latin	Q610
TRUE	Q620	Q620 - Latin literature	Q600
TRUE	Q630	Q630 - Latin literature in translation	Q600
TRUE	Q690	Q690 - Latin studies not elsewhere classified	Q600
TRUE	Q700	Q700 - Classical Greek studies	Q000
TRUE	Q710	Q710 - Classical Greek language	Q700
TRUE	Q711	Q711 - Classical Church Greek	Q710
TRUE	Q712	Q712 - Late Greek	Q710
TRUE	Q720	Q720 - Classical Greek literature	Q700
TRUE	Q730	Q730 - Classical Greek literature in translation	Q700
TRUE	Q790	Q790 - Classical Greek studies not elsewhere classified	Q700
TRUE	Q800	Q800 - Classical studies	Q000
TRUE	Q810	Q810 - Classical reception	Q800
TRUE	Q890	Q890 - Classical studies not elsewhere classified	Q800
TRUE	Q900	Q900 - Others in linguistics, classics & related subjects	Q000
TRUE	Q910	Q910 - Translation studies	Q900
TRUE	Q920	Q920 - Translation theory	Q900
TRUE	Q990	Q990 - Linguistics, classics & related subjects not elsewhere classified	Q900
TRUE	R000	R000 - European languages, literature & related subjects	subjects
TRUE	R100	R100 - French studies	R000
TRUE	R110	R110 - French language	R100
TRUE	R120	R120 - French literature	R100
TRUE	R130	R130 - French society & culture	R100
TRUE	R190	R190 - French studies not elsewhere classified	R100
TRUE	R200	R200 - German studies	R000
TRUE	R210	R210 - German language	R200
TRUE	R220	R220 - German literature	R200
TRUE	R230	R230 - German society & culture	R200
TRUE	R290	R290 - German studies not elsewhere classified	R200
TRUE	R300	R300 - Italian studies	R000
TRUE	R310	R310 - Italian language	R300
TRUE	R320	R320 - Italian literature	R300
TRUE	R330	R330 - Italian society & culture	R300
TRUE	R390	R390 - Italian studies not elsewhere classified	R300
TRUE	R400	R400 - Spanish studies	R000
TRUE	R410	R410 - Spanish language	R400
TRUE	R411	R411 - Spanish languages in other countries	R410
TRUE	R420	R420 - Spanish literature	R400
TRUE	R430	R430 - Spanish society & culture	R400
TRUE	R490	R490 - Spanish studies not elsewhere classified	R400
TRUE	R500	R500 - Portuguese studies	R000
TRUE	R510	R510 - Portuguese language	R500
TRUE	R511	R511 - Portuguese languages in other countries	R510
TRUE	R520	R520 - Portuguese literature	R500
TRUE	R530	R530 - Portuguese society & culture	R500
TRUE	R590	R590 - Portuguese studies not elsewhere classified	R500
TRUE	R600	R600 - Scandinavian studies	R000
TRUE	R610	R610 - Scandinavian languages	R600
TRUE	R611	R611 - Swedish language	R610
TRUE	R612	R612 - Norwegian language	R610
TRUE	R613	R613 - Finnish language	R610
TRUE	R614	R614 - Danish language	R610
TRUE	R620	R620 - Scandinavian literature	R600
TRUE	R621	R621 - Swedish literature	R620
TRUE	R622	R622 - Norwegian literature	R620
TRUE	R623	R623 - Finnish literature	R620
TRUE	R624	R624 - Danish literature	R620
TRUE	R630	R630 - Scandinavian society & culture	R600
TRUE	R631	R631 - Swedish society & culture	R630
TRUE	R632	R632 - Norwegian society & culture	R630
TRUE	R633	R633 - Finnish society & culture	R630
TRUE	R634	R634 - Danish society & culture	R630
TRUE	R690	R690 - Scandinavian studies not elsewhere classified	R600
TRUE	R700	R700 - Russian & East European studies	R000
TRUE	R701	R701 - Russian studies	R700
TRUE	R702	R702 - Czech studies	R700
TRUE	R703	R703 - Polish studies	R700
TRUE	R704	R704 - Belarusian studies	R700
TRUE	R705	R705 - Bulgarian studies	R700
TRUE	R706	R706 - Hungarian studies	R700
TRUE	R707	R707 - Romanian studies	R700
TRUE	R708	R708 - Slovak studies	R700
TRUE	R709	R709 - Ukrainian studies	R700
TRUE	R710	R710 - Russian & East European languages	R700
TRUE	R711	R711 - Russian language	R710
TRUE	R712	R712 - Polish language	R710
TRUE	R713	R713 - Czech language	R710
TRUE	R720	R720 - Russian & east European Literature	R700
TRUE	R721	R721 - Russian literature	R720
TRUE	R722	R722 - Polish literature	R720
TRUE	R723	R723 - Czech literature	R720
TRUE	R730	R730 - Russian & east European society & culture	R700
TRUE	R731	R731 - Russian society & culture	R730
TRUE	R732	R732 - Polish society & culture	R730
TRUE	R733	R733 - Czech society & culture	R730
TRUE	R790	R790 - Russian & east European studies not elsewhere classified	R700
TRUE	R800	R800 - European studies	R000
TRUE	R900	R900 - Others in European languages, literature & related subjects	R000
TRUE	R910	R910 - Other European languages	R900
TRUE	R911	R911 - Dutch	R910
TRUE	R912	R912 - Flemish	R910
TRUE	R920	R920 - Other European literature	R900
TRUE	R930	R930 - Other European societies & cultures	R900
TRUE	R990	R990 - European languages, literature & related subjects not elsewhere classified	R900
TRUE	T000	T000 - Eastern, Asiatic, African, American & Australasian languages, literature & related subjects	subjects
TRUE	T100	T100 - Chinese studies	T000
TRUE	T110	T110 - Chinese language studies	T100
TRUE	T120	T120 - Chinese literature studies	T100
TRUE	T130	T130 - Chinese society & culture studies	T100
TRUE	T190	T190 - Chinese studies not elsewhere classified	T100
TRUE	T200	T200 - Japanese studies	T000
TRUE	T210	T210 - Japanese language studies	T200
TRUE	T220	T220 - Japanese literature studies	T200
TRUE	T230	T230 - Japanese society & culture studies	T200
TRUE	T290	T290 - Japanese studies not elsewhere classified	T200
TRUE	T300	T300 - South Asian studies	T000
TRUE	T310	T310 - South Asian language studies	T300
TRUE	T311	T311 - Indian language studies	T310
TRUE	T312	T312 - Pakistani language studies	T310
TRUE	T313	T313 - Sri Lankan language studies	T310
TRUE	T314	T314 - Bangladeshi language studies	T310
TRUE	T315	T315 - Nepali language studies	T310
TRUE	T320	T320 - South Asian literature studies	T300
TRUE	T321	T321 - Indian literature studies	T320
TRUE	T322	T322 - Pakistani literature studies	T320
TRUE	T323	T323 - Sri Lankan literature studies	T320
TRUE	T324	T324 - Bangladeshi literature studies	T320
TRUE	T325	T325 - Nepali literature studies	T320
TRUE	T330	T330 - South Asian society & culture studies	T300
TRUE	T331	T331 - Indian society & culture studies	T330
TRUE	T332	T332 - Pakistani society & culture studies	T330
TRUE	T333	T333 - Sri Lankan society & culture studies	T330
TRUE	T334	T334 - Bangladeshi society & culture studies	T330
TRUE	T335	T335 - Nepali society & culture studies	T330
TRUE	T390	T390 - South Asian studies not elsewhere classified	T300
TRUE	T400	T400 - Other Asian studies	T000
TRUE	T410	T410 - Other Asian language studies	T400
TRUE	T411	T411 - East Asian language studies	T410
TRUE	T412	T412 - South East Asian language studies	T410
TRUE	T420	T420 - Other Asian literature studies	T400
TRUE	T421	T421 - East Asian literature studies	T420
TRUE	T422	T422 - South East Asian literature studies	T420
TRUE	T430	T430 - Other Asian society & culture studies	T400
TRUE	T431	T431 - East Asian society & culture studies	T430
TRUE	T432	T432 - South East Asian society & culture studies	T430
TRUE	T490	T490 - Other Asian studies not elsewhere classified	T400
TRUE	T500	T500 - African studies	T000
TRUE	T510	T510 - African language studies	T500
TRUE	T511	T511 - Eastern African language studies	T510
TRUE	T512	T512 - Central African language studies	T510
TRUE	T513	T513 - Northern African language studies	T510
TRUE	T514	T514 - Southern African language studies	T510
TRUE	T515	T515 - Western African language studies	T510
TRUE	T520	T520 - African literature studies	T500
TRUE	T521	T521 - Eastern African literature studies	T520
TRUE	T522	T522 - Central African literature studies	T520
TRUE	T523	T523 - Northern African literature studies	T520
TRUE	T524	T524 - Southern African literature studies	T520
TRUE	T525	T525 - Western African literature studies	T520
TRUE	T530	T530 - African society & culture studies	T500
TRUE	T531	T531 - Eastern African society & culture studies	T530
TRUE	T532	T532 - Central African society & culture studies	T530
TRUE	T533	T533 - Northern African society & culture studies	T530
TRUE	T534	T534 - Southern African society & culture studies	T530
TRUE	T535	T535 - Western African society & culture studies	T530
TRUE	T590	T590 - African studies not elsewhere classified	T500
TRUE	T600	T600 - Modern Middle Eastern studies	T000
TRUE	T610	T610 - Modern Middle Eastern language studies	T600
TRUE	T611	T611 - Arabic language studies	T610
TRUE	T612	T612 - Modern Standard Arabic language studies	T610
TRUE	T613	T613 - Persian language studies	T610
TRUE	T614	T614 - Modern Hebrew language studies	T610
TRUE	T615	T615 - Kurdish language studies	T610
TRUE	T616	T616 - Turkish language studies	T610
TRUE	T620	T620 - Modern Middle Eastern literature studies	T600
TRUE	T621	T621 - Arabic literature studies	T620
TRUE	T623	T623 - Persian literature studies	T620
TRUE	T624	T624 - Modern Hebrew literature studies	T620
TRUE	T625	T625 - Kurdish literature studies	T620
TRUE	T626	T626 - Turkish literature studies	T620
TRUE	T630	T630 - Modern Middle Eastern society & culture studies	T600
TRUE	T631	T631 - Arab society & culture studies	T630
TRUE	T633	T633 - Persian society & culture studies	T630
TRUE	T634	T634 - Modern Hebrew society & culture studies	T630
TRUE	T635	T635 - Kurdish society & culture studies	T630
TRUE	T636	T636 - Turkish society & culture studies	T630
TRUE	T690	T690 - Modern Middle Eastern studies not elsewhere classified	T600
TRUE	T700	T700 - American studies	T000
TRUE	T710	T710 - American language studies	T700
TRUE	T711	T711 - Latin American language studies	T710
TRUE	T712	T712 - United States language studies	T710
TRUE	T713	T713 - Canadian language studies	T710
TRUE	T714	T714 - Caribbean language studies	T710
TRUE	T720	T720 - American literature studies	T700
TRUE	T721	T721 - Latin American literature studies	T720
TRUE	T722	T722 - United States literature studies	T720
TRUE	T723	T723 - Canadian literature studies	T720
TRUE	T724	T724 - Caribbean literature studies	T720
TRUE	T730	T730 - American society & culture studies	T700
TRUE	T731	T731 - Latin American society & culture studies	T730
TRUE	T732	T732 - United States society & culture studies	T730
TRUE	T733	T733 - Canadian society & culture studies	T730
TRUE	T734	T734 - Caribbean society & culture studies	T730
TRUE	T790	T790 - American studies not elsewhere classified	T700
TRUE	T800	T800 - Australasian studies	T000
TRUE	T810	T810 - Australasian language studies	T800
TRUE	T820	T820 - Australasian literature studies	T800
TRUE	T830	T830 - Australasian society & culture studies	T800
TRUE	T890	T890 - Australasian studies not elsewhere classified	T800
TRUE	T900	T900 - Others in Eastern, Asiatic, African, American & Australasian languages, literature & related subjects	T000
TRUE	T910	T910 - Others in Eastern, Asiatic, African, American & Australasian languages	T900
TRUE	T920	T920 - Others in Eastern, Asiatic, African, American & Australasian literature	T900
TRUE	T930	T930 - Others in Eastern, Asiatic, African, American & Australasian societies & culture	T900
TRUE	T990	T990 - Eastern, Asiatic, African, American & Australasian languages, literature	T900
TRUE	V000	V000 - Historical & philosophical studies	subjects
TRUE	V100	V100 - History by period	V000
TRUE	V140	V140 - Modern history	V100
TRUE	V141	V141 - Modern history 1500-1599	V140
TRUE	V142	V142 - Modern history 1600-1699	V140
TRUE	V143	V143 - Modern history 1700-1799	V140
TRUE	V144	V144 - Modern history 1800-1899	V140
TRUE	V145	V145 - Modern history 1900-1919	V140
TRUE	V146	V146 - Modern history 1920-1949	V140
TRUE	V147	V147 - Modern history 1950-1999	V140
TRUE	V148	V148 - Modern history 2000-2099	V140
TRUE	V150	V150 - Medieval history	V100
TRUE	V160	V160 - Ancient history	V100
TRUE	V161	V161 - Late Antique history	V160
TRUE	V190	V190 - History by period not elsewhere classified	V100
TRUE	V200	V200 - History by area	V000
TRUE	V210	V210 - British history	V200
TRUE	V211	V211 - Irish history	V210
TRUE	V212	V212 - Scottish history	V210
TRUE	V213	V213 - Welsh history	V210
TRUE	V214	V214 - English history	V210
TRUE	V220	V220 - European history	V200
TRUE	V221	V221 - French history	V220
TRUE	V222	V222 - German history	V220
TRUE	V223	V223 - Italian history	V220
TRUE	V224	V224 - Iberian history	V220
TRUE	V225	V225 - Russian history	V220
TRUE	V230	V230 - American history	V200
TRUE	V231	V231 - Canadian history	V230
TRUE	V232	V232 - USA history	V230
TRUE	V233	V233 - South American history	V230
TRUE	V234	V234 - Central American history	V230
TRUE	V240	V240 - Asian history	V200
TRUE	V241	V241 - Chinese history	V240
TRUE	V242	V242 - Indian history	V240
TRUE	V243	V243 - South East Asian history	V240
TRUE	V244	V244 - Byzantine History	V240
TRUE	V250	V250 - African history	V200
TRUE	V251	V251 - North African history	V250
TRUE	V252	V252 - Central African history	V250
TRUE	V253	V253 - Southern African history	V250
TRUE	V254	V254 - East African history	V250
TRUE	V255	V255 - West African history	V250
TRUE	V260	V260 - Australasian history	V200
TRUE	V261	V261 - Australian history	V260
TRUE	V262	V262 - New Zealand history	V260
TRUE	V270	V270 - World history	V200
TRUE	V271	V271 - International history	V270
TRUE	V290	V290 - History by area not elsewhere classified	V200
TRUE	V300	V300 - History by topic	V000
TRUE	V310	V310 - Economic history	V300
TRUE	V320	V320 - Social history	V300
TRUE	V321	V321 - Local history	V320
TRUE	V322	V322 - Oral history	V320
TRUE	V323	V323 - Family history	V320
TRUE	V324	V324 - Crime history	V320
TRUE	V330	V330 - History of religions	V300
TRUE	V340	V340 - Intellectual history	V300
TRUE	V350	V350 - History of art	V300
TRUE	V360	V360 - History of architecture	V300
TRUE	V370	V370 - History of design	V300
TRUE	V380	V380 - History of science	V300
TRUE	V381	V381 - History of physics	V380
TRUE	V382	V382 - History of chemistry	V380
TRUE	V383	V383 - History of mathematics	V380
TRUE	V384	V384 - History of medicine	V380
TRUE	V390	V390 - History by topic not elsewhere classified	V300
TRUE	V391	V391 - Military history	V390
TRUE	V400	V400 - Archaeology	V000
TRUE	V410	V410 - Egyptology	V400
TRUE	V420	V420 - Stone Age	V400
TRUE	V430	V430 - Bronze Age	V400
TRUE	V440	V440 - Iron Age	V400
TRUE	V450	V450 - Archaeological conservation	V400
TRUE	V460	V460 - Archaeological techniques	V400
TRUE	V470	V470 - Classical art & archaeology	V400
TRUE	V471	V471 - Roman art & archaeology	V470
TRUE	V472	V472 - Greek art & archaeology	V470
TRUE	V490	V490 - Archaeology not elsewhere classified	V400
TRUE	V500	V500 - Philosophy	V000
TRUE	V510	V510 - Metaphysics	V500
TRUE	V511	V511 - Epistemology	V510
TRUE	V520	V520 - Moral philosophy	V500
TRUE	V530	V530 - Scholastic philosophy	V500
TRUE	V540	V540 - Social philosophy	V500
TRUE	V550	V550 - Philosophy of science	V500
TRUE	V560	V560 - Mental philosophy	V500
TRUE	V590	V590 - Philosophy not elsewhere classified	V500
TRUE	V600	V600 - Theology & religious studies	V000
TRUE	V610	V610 - Theology	V600
TRUE	V620	V620 - Religious studies	V600
TRUE	V621	V621 - Christian studies	V620
TRUE	V622	V622 - Islamic studies	V620
TRUE	V623	V623 - Judaism	V620
TRUE	V624	V624 - Hinduism	V620
TRUE	V625	V625 - Buddhism	V620
TRUE	V626	V626 - Other Asian religious studies	V620
TRUE	V627	V627 - Comparative religious studies	V620
TRUE	V630	V630 - Divinity	V600
TRUE	V640	V640 - Religious writings	V600
TRUE	V641	V641 - The Bible & Christian texts	V640
TRUE	V642	V642 - The Qur'an & Islamic texts	V640
TRUE	V643	V643 - The Torah & Judaic texts	V640
TRUE	V644	V644 - Asian religious texts	V640
TRUE	V645	V645 - Comparative religious texts	V640
TRUE	V650	V650 - Pastoral studies	V600
TRUE	V690	V690 - Theology & religious studies not elsewhere classified	V600
TRUE	V700	V700 - Heritage studies	V000
TRUE	V710	V710 - Heritage theory	V700
TRUE	V720	V720 - Heritage site management	V700
TRUE	V730	V730 - Natural heritage	V700
TRUE	V731	V731 - Coastal heritage management	V730
TRUE	V740	V740 - Visitor management including interpretation	V700
TRUE	V750	V750 - Oral history, heritage & genealogy	V700
TRUE	V900	V900 - Others in historical & philosophical studies	V000
TRUE	V990	V990 - Historical & philosophical studies not elsewhere classified	V900
TRUE	W000	W000 - Creative arts & design	subjects
TRUE	W100	W100 - Fine art	W000
TRUE	W110	W110 - Drawing	W100
TRUE	W120	W120 - Painting	W100
TRUE	W130	W130 - Sculpture	W100
TRUE	W140	W140 - Printmaking	W100
TRUE	W150	W150 - Calligraphy	W100
TRUE	W160	W160 - Fine art conservation	W100
TRUE	W190	W190 - Fine art not elsewhere classified	W100
TRUE	W200	W200 - Design studies	W000
TRUE	W210	W210 - Graphic design	W200
TRUE	W211	W211 - Typography	W210
TRUE	W212	W212 - Multimedia design	W210
TRUE	W213	W213 - Visual communication	W210
TRUE	W220	W220 - Illustration	W200
TRUE	W230	W230 - Clothing/fashion design	W200
TRUE	W231	W231 - Textile design	W230
TRUE	W240	W240 - Industrial/product design	W200
TRUE	W250	W250 - Interior design	W200
TRUE	W260	W260 - Furniture design	W200
TRUE	W270	W270 - Ceramics design	W200
TRUE	W280	W280 - Interactive & electronic design	W200
TRUE	W290	W290 - Design studies not elsewhere classified	W200
TRUE	W300	W300 - Music	W000
TRUE	W310	W310 - Musicianship/performance studies	W300
TRUE	W311	W311 - Instrumental or vocal performance	W310
TRUE	W312	W312 - Musical theatre	W310
TRUE	W313	W313 - Conducting	W310
TRUE	W314	W314 - Jazz performance	W310
TRUE	W315	W315 - Popular music performance	W310
TRUE	W316	W316 - Electronic/electro-acoustic music performance	W310
TRUE	W317	W317 - Historical performance practice	W310
TRUE	W320	W320 - Music education/teaching	W300
TRUE	W330	W330 - History of music	W300
TRUE	W340	W340 - Types of music	W300
TRUE	W341	W341 - Popular music	W340
TRUE	W342	W342 - Film music/screen music	W340
TRUE	W343	W343 - Jazz	W340
TRUE	W344	W344 - Folk music	W340
TRUE	W345	W345 - Opera	W340
TRUE	W346	W346 - Sacred music	W340
TRUE	W350	W350 - Musicology	W300
TRUE	W351	W351 - Ethnomusicology/world music	W350
TRUE	W352	W352 - Community music	W350
TRUE	W353	W353 - Music & gender	W350
TRUE	W354	W354 - Philosophy, aesthetics & criticism of music	W350
TRUE	W355	W355 - Music psychology	W350
TRUE	W356	W356 - Music theory & analysis	W350
TRUE	W357	W357 - Sociology of music	W350
TRUE	W360	W360 - Musical instrument history	W300
TRUE	W370	W370 - Music technology & industry	W300
TRUE	W371	W371 - Sound design/commercial music recording	W370
TRUE	W372	W372 - Creative music technology	W370
TRUE	W373	W373 - Electro-acoustic studies	W370
TRUE	W374	W374 - Music production	W370
TRUE	W375	W375 - Music management/music industry management/arts management	W370
TRUE	W376	W376 - Music marketing	W370
TRUE	W380	W380 - Composition	W300
TRUE	W381	W381 - Electracoustic composition/acousmatic composition	W380
TRUE	W382	W382 - Sonic arts	W380
TRUE	W383	W383 - Electronic music	W380
TRUE	W384	W384 - Applied music/musicianship	W380
TRUE	W385	W385 - Commercial music composition	W380
TRUE	W386	W386 - Multimedia music composition	W380
TRUE	W387	W387 - Jazz composition	W380
TRUE	W388	W388 - Popular music composition	W380
TRUE	W390	W390 - Music not elsewhere classified	W300
TRUE	W400	W400 - Drama	W000
TRUE	W410	W410 - Acting	W400
TRUE	W420	W420 - Directing for theatre	W400
TRUE	W430	W430 - Producing for theatre	W400
TRUE	W440	W440 - Theatre studies	W400
TRUE	W441	W441 - Theatre & professional practice	W440
TRUE	W442	W442 - Contemporary theatre	W440
TRUE	W443	W443 - Technical arts & special effects for theatre	W440
TRUE	W450	W450 - Stage management	W400
TRUE	W451	W451 - Theatrical wardrobe design	W450
TRUE	W452	W452 - Theatrical make-up	W450
TRUE	W453	W453 - Technical stage management	W450
TRUE	W460	W460 - Theatre design	W400
TRUE	W461	W461 - Stage design	W460
TRUE	W470	W470 - Performance & live arts	W400
TRUE	W471	W471 - European/world theatre arts	W470
TRUE	W472	W472 - Circus arts	W470
TRUE	W473	W473 - Community theatre	W470
TRUE	W490	W490 - Drama not elsewhere classified	W400
TRUE	W500	W500 - Dance	W000
TRUE	W510	W510 - Choreography	W500
TRUE	W520	W520 - Body awareness	W500
TRUE	W530	W530 - History of dance	W500
TRUE	W531	W531 - Dance & culture	W530
TRUE	W532	W532 - Community dance	W530
TRUE	W540	W540 - Types of dance	W500
TRUE	W541	W541 - Ballet	W540
TRUE	W542	W542 - Dance theatre	W540
TRUE	W543	W543 - Contemporary dance	W540
TRUE	W544	W544 - Jazz dance	W540
TRUE	W550	W550 - Dance performance	W500
TRUE	W590	W590 - Dance not elsewhere classified	W500
TRUE	W600	W600 - Cinematics & photography	W000
TRUE	W610	W610 - Moving image techniques	W600
TRUE	W611	W611 - Directing motion pictures	W610
TRUE	W612	W612 - Producing motion pictures	W610
TRUE	W613	W613 - Film & sound recording	W610
TRUE	W614	W614 - Visual & audio effects	W610
TRUE	W615	W615 - Animation techniques	W610
TRUE	W620	W620 - Cinematography	W600
TRUE	W630	W630 - History of cinematics & photography	W600
TRUE	W631	W631 - History of cinematics	W630
TRUE	W632	W632 - History of photography	W630
TRUE	W640	W640 - Photography	W600
TRUE	W690	W690 - Cinematics & photography not elsewhere classified	W600
TRUE	W700	W700 - Crafts	W000
TRUE	W710	W710 - Fabric & leather crafts	W700
TRUE	W711	W711 - Needlecraft	W710
TRUE	W712	W712 - Dressmaking	W710
TRUE	W713	W713 - Soft furnishing	W710
TRUE	W714	W714 - Weaving	W710
TRUE	W715	W715 - Leatherwork	W710
TRUE	W720	W720 - Metal crafts	W700
TRUE	W721	W721 - Silversmithing/goldsmithing	W720
TRUE	W722	W722 - Blacksmithing	W720
TRUE	W723	W723 - Clock/watchmaking	W720
TRUE	W730	W730 - Wood crafts	W700
TRUE	W731	W731 - Carpentry/joinery	W730
TRUE	W732	W732 - Cabinet making	W730
TRUE	W733	W733 - Marquetry & inlaying	W730
TRUE	W734	W734 - Veneering	W730
TRUE	W740	W740 - Surface decoration	W700
TRUE	W750	W750 - Clay & stone crafts	W700
TRUE	W751	W751 - Pottery	W750
TRUE	W752	W752 - Tile making	W750
TRUE	W753	W753 - Stone crafts	W750
TRUE	W760	W760 - Reed crafts	W700
TRUE	W761	W761 - Basketry	W760
TRUE	W762	W762 - Thatching	W760
TRUE	W770	W770 - Glass crafts	W700
TRUE	W771	W771 - Glassblowing	W770
TRUE	W780	W780 - Paper crafts	W700
TRUE	W781	W781 - Bookbinding	W780
TRUE	W782	W782 - Origami	W780
TRUE	W790	W790 - Crafts not elsewhere classified	W700
TRUE	W800	W800 - Imaginative writing	W000
TRUE	W810	W810 - Scriptwriting	W800
TRUE	W820	W820 - Poetry writing	W800
TRUE	W830	W830 - Prose writing	W800
TRUE	W890	W890 - Imaginative writing not elsewhere classified	W800
TRUE	W900	W900 - Others in creative arts & design	W000
TRUE	W990	W990 - Creative arts & design not elsewhere classified	W900
TRUE	X000	X000 - Education	subjects
TRUE	X100	X100 - Training teachers	X000
TRUE	X110	X110 - Training teachers - nursery	X100
TRUE	X120	X120 - Training teachers - primary	X100
TRUE	X121	X121 - Training teachers - infant (key stage 1)	X120
TRUE	X122	X122 - Training teachers - junior (key stage 2)	X120
TRUE	X130	X130 - Training teachers - secondary	X100
TRUE	X131	X131 - Training teachers - key stage 3	X130
TRUE	X132	X132 - Training teachers - key stage 4	X130
TRUE	X140	X140 - Training teachers - tertiary	X100
TRUE	X141	X141 - Training teachers - further education	X140
TRUE	X142	X142 - Training teachers - higher education	X140
TRUE	X150	X150 - Training teachers - adult education	X100
TRUE	X151	X151 - Training teachers - coaching	X150
TRUE	X160	X160 - Training teachers - specialist	X100
TRUE	X161	X161 - Training teachers - special needs	X160
TRUE	X162	X162 - Teaching English as a Foreign Language (TEFL)	X160
TRUE	X190	X190 - Training teachers not elsewhere classified	X100
TRUE	X200	X200 - Research & study skills in education	X000
TRUE	X210	X210 - Research skills	X200
TRUE	X220	X220 - Study skills	X200
TRUE	X290	X290 - Research & study skills in education not elsewhere classified	X200
TRUE	X300	X300 - Academic studies in education	X000
TRUE	X310	X310 - Academic studies in nursery education	X300
TRUE	X320	X320 - Academic studies in primary education	X300
TRUE	X330	X330 - Academic studies in secondary education	X300
TRUE	X340	X340 - Academic studies in tertiary education	X300
TRUE	X341	X341 - Academic studies in further education	X340
TRUE	X342	X342 - Academic studies in higher education	X340
TRUE	X350	X350 - Academic studies in adult education	X300
TRUE	X360	X360 - Academic studies in specialist education	X300
TRUE	X370	X370 - Academic studies in education (across phases)	X300
TRUE	X390	X390 - Academic studies in education not elsewhere classified	X300
TRUE	X900	X900 - Others in education	X000
TRUE	X990	X990 - Education not elsewhere classified	X900
TRUE	Y000	Y000 - Combined/general subject unspecified	subjects

## Sheet: Divisions
Depositable	ID	Description	Parents
FALSE	divisions	University of Leeds	ROOT
TRUE	ACSMB	Astbury Centre for Structural Molecular Biology	FBS
TRUE	AEU	Assessment and Evaluation Unit	EDU
TRUE	AF	Accounting and Finance	FB
FALSE	AH	Faculty of Arts, Humanities and Cultures	divisions
TRUE	ALPS	ALPS CETL	MH
TRUE	ARC	Antimicrobial Research Centre	FBS
TRUE	ARG	AIMTech Research Group	FB
TRUE	BHRC	Biomedical and Health Research Centre	FBS,ENG,MAPS,MH
TRUE	BI	The Bauman Institute	ESSL
TRUE	BSL	Biological Sciences in LIGHT	FBS
TRUE	CASF	Centre for Advanced Studies in Finance	FB
TRUE	CB	Citizenship and Belonging	GEOG
TRUE	CBLP	Centre for Business Law and Practice	LAW
TRUE	CCATH	Cultural Analysis, Theory and History (CentreCATH)	AH
TRUE	CCFD	Centre for Computational Fluid Dynamics	ENG
TRUE	CCJS	Centre for Criminal Justice Studies	LAW
TRUE	CCS	Centre for Canadian Studies	ESSL
TRUE	CDES	Centre for Democratization Studies	ESSL
TRUE	CDR	Centre for Decision Research	FB
TRUE	CEB	Centre for Epidemiology and Biostatistics	MH
TRUE	CELLS	Centre for European Law and Legal Studies	LAW
TRUE	CEPRA	Centre for Practice-Led Research in the Arts (CePRA)	AH
TRUE	CERIC	Centre for Employment Relations Innovation and Change (CERIC)	FB
TRUE	CERS	Centre for Ethnicity and Racism Studies	ESSL
TRUE	CGD	Centre for Global Development	POLIS
TRUE	CHEM	School of Chemistry	MAPS
TRUE	CIB	Centre for International Business	FB
TRUE	CIER	Centre for Integrated Energy Research	ENG,ENV
TRUE	CIG	Centre for International Governance	ESSL
TRUE	CIGS	Centre for Interdisciplinary Gender Studies	ESSL
TRUE	CIHM	Centre for Innovation in Health Management (CIHM)	FB,MH
TRUE	CIPEG	Centre for Integrated Petroleum Engineering and Geoscience	ENG,ENV
TRUE	CIRCLE	Centre for International Research on Care, Labour and Equalities (CIRCLE)	ESSL
TRUE	CJS	Centre for Jewish Studies	AH
TRUE	CLER	Centre for Language Education Research	EDU
TRUE	CMIR	Centre for Medical Imaging Research	MH
TRUE	CMNS	Centre for Molecular Nanoscience (CMNS)	MAPS
TRUE	CMRC	Credit Management Research Centre	FB
TRUE	COSLC	Centre for Organisational Strategy, Learning and Change	FB
TRUE	CPS	Centre for Plant Sciences	FBS
TRUE	CPSE	Centre for Policy Studies in Education	EDU
TRUE	CSAP	Centre for Spatial Analysis and Policy (CSAP)	GEOG
TRUE	CSJ	Cities and Social Justice	GEOG
TRUE	CSSME	Centre for Studies in Science and Mathematics Education	EDU
TRUE	CTIE	Centre for Technology, Innovation and Entrepreneurship (C-Tie)	FB
TRUE	CTT	Centre for Technical Textiles (CTT)	AH
TRUE	CVC	Centre for Visual Communications	AH
TRUE	DAM	Department of Applied Mathematics	SM
TRUE	DCS	Department of Colour Science	CHEM
TRUE	DESIGN	School of Design	AH
TRUE	DOC	Department of Classics	AH
TRUE	DOS	Department of Statistics	SM
TRUE	DPM	Department of Pure Mathematics	SM
TRUE	DPMDE	Department for NHS Postgraduate Medical and Dental Education (Yorkshire Deanery)	MH
TRUE	ECON	Economics	FB
TRUE	EDU	School of Education	ESSL
TRUE	EGC	Ecology and Global Change	GEOG
FALSE	ENG	Faculty of Engineering	divisions
FALSE	ENV	Faculty of Environment	divisions
TRUE	ERI	Energy Research Institute	SCAPE
TRUE	ESSI	Earth Surface Science Institute	SEE
FALSE	ESSL	Faculty of Education, Social Sciences and Law	divisions
TRUE	FAHACS	School of Fine Art, History of Art and Cultural Studies	AH
FALSE	FB	Faculty of Business	divisions
FALSE	FBS	Faculty of Biological Sciences	divisions
TRUE	FLAG	Centre for Family, Kinship and Childhood	ESSL
TRUE	GEOG	School of Geography	ENV
TRUE	GLOSMARC	Global and Strategic Marketing Research Centre (GLOSMARC)	FB
TRUE	HHO	water@leeds	ENV
TRUE	IAIBS	Institute for Artificial Intelligence and Biological Systems	SC
TRUE	IB	International Business	FB
TRUE	ICAS	Institute for Climate and Atmospheric Science	SEE
TRUE	ICON	ICON-Health	MH
TRUE	ICPS	Institute for Colonial and Postcolonial Studies	AH
TRUE	ICS	Institute of Communications Studies	AH
TRUE	ICSCRIM	Interdisciplinary Centre for Scientific Research in Music	ENG,MUS
TRUE	ICSS	Institute for Computational and Systems Science	SC
TRUE	IEA	Inter-disciplinary Ethics Applied	AH
TRUE	IEEE	Institute for Earth, Energy and the Environment	ENV
TRUE	IESD	Institute of Engineering Systems and Design	SME
FALSE	IESTSI	Institute of Engineering Thermofluids, Surfaces and Interfaces	SME
TRUE	IFS	Institute of Functional Surfaces	SME
TRUE	IGT	Institute of Geophysics and Tectonics	SEE
TRUE	IIBFS	International Institute for Banking and Financial Services (IIBFS)	FB
TRUE	IIIS	Institute of Integrated Information Systems	SEEE
TRUE	IMBE	Institute of Medical and Biological Engineering	FBS,ENG,SME
TRUE	IMP	Institute of Microwaves and Photonics	SEEE
TRUE	IMR	Institute for Materials Research	SCAPE
TRUE	IMS	Institute for Medieval Studies	AH
TRUE	IPRD	Institute of Process Research & Development (iPRD)	ENG,MAPS
FALSE	IPS	Institute of Psychological Sciences	MH
TRUE	IPSE	Institute for Particle Science and Engineering	SCAPE
TRUE	IRI	Institute for Resilient Infrastructure	SCE
TRUE	ISABC	India and South Asia Business Centre	FB
TRUE	ITF	Institute of Thermofluids	SME
TRUE	ITS	Institute for Transport Studies	ENV
TRUE	JMECE	Jean Monnet European Centre of Excellence	AH
TRUE	LAW	School of Law	ESSL
TRUE	LDI	The Leeds Dental Institute	MH
TRUE	LDMG	LIGHT Data Management Group	MH
TRUE	LHRI	Leeds Humanities Research Institute	AH
TRUE	LIBCS	Leeds Institute of Biomedical Clinical Sciences (LIBCS)	SOM
TRUE	LICAP	Leeds Institute of Cancer and Pathology (LICAP)	SOM
TRUE	LICTR	Leeds Institute of Clinical Trials Research (LICTR)	SOM
TRUE	LIGHT	Leeds Institute of Genetics, Health and Therapeutics (LIGHT)	SOM
TRUE	LIHS	Leeds Institute of Health Sciences (LIHS)	SOM
TRUE	LIME	Leeds Institute of Medical Education	SOM
TRUE	LIRMM	Leeds Institute of Rheumatic & Musculoskeletal Medicine (LIRMM)	SOM
TRUE	LMBRU	Leeds Musculoskeletal Biomedical Research Unit	MH
TRUE	LSSI	Leeds Social Sciences Institute	ESSL
TRUE	LUCAS	Leeds University Centre for African Studies	ESSL
TRUE	LUCEM	Leeds University Centre for English Music (LUCEM)	AH
FALSE	MAPS	Faculty of Mathematics and Physical Sciences	divisions
TRUE	MCRC	Multidisciplinary Cardiovascular Research Centre	FBS,MH
TRUE	MGMT	Management	FB
FALSE	MH	Faculty of Medicine and Health	divisions
TRUE	MKT	Marketing	FB
TRUE	MUS	School of Music	AH
TRUE	PCEI	Pathogen Control Engineering Institute	SCE
TRUE	PCI	School of Performance and Cultural Industries	AH
TRUE	POLIS	School of Politics and International Studies	ESSL
TRUE	RBPM	River Basin Processes and Management	GEOG
TRUE	RCFC	Research Centre for Future Communications	AH
TRUE	SB	School of Biology	FBS
TRUE	SBS	School of Biomedical Sciences	FBS
TRUE	SC	School of Computing	ENG
TRUE	SCAPE	School of Chemical and Process Engineering	ENG
TRUE	SCE	School of Civil Engineering	ENG
TRUE	SD	School of Dentistry	MH
TRUE	SEE	School of Earth and Environment	ENV
TRUE	SEEE	School of Electronic and Electrical Engineering	ENG
TRUE	SFSN	School of Food Science and Nutrition	MAPS
TRUE	SH	School of Healthcare	MH
TRUE	SM	School of Mathematics	MAPS
TRUE	SMCB	School of Molecular and Cellular Biology	FBS
TRUE	SME	School of Mechanical Engineering	ENG
TRUE	SMLC	School of Languages, Cultures and Societies	AH
TRUE	SOE	School of English	AH
TRUE	SOH	School of History	AH
TRUE	SOM	School of Medicine	MH
TRUE	SP	School of Psychology	MH
TRUE	SPA	School of Physics and Astronomy	MAPS
FALSE	SPEME	School of Process, Environmental and Materials Engineering	ENG
TRUE	SPRHS	School of Philosophy, Religion and the History of Science	AH
TRUE	SRI	Sustainability Research Institute	SEE
TRUE	SSP	School of Sociology and Social Policy	ESSL
TRUE	STC	Socio-Technical Centre (STC)	FB
TRUE	TIGR	Technology and Innovation Group (TIGr)	FB
TRUE	WELMEC	WELMEC Centre of Excellence in Medical Engineering	FBS,ENG,MPS,FMH
TRUE	WER	Work and Employment Relations	FB
