# Supplementary material for: An in vivo platform to select and evolve aggregation-resistant proteins
Source: Nat Commun. 2020 Apr 14;11:1816. doi: 10.1038/s41467-020-15667-1 (PMC7156504; doi:10.1038/s41467-020-15667-1)
Supplement: Supplementary file 3 — Source Data [file 41467_2020_15667_MOESM3_ESM.zip › DOI data/Fig5-Computational_aggregation.xlsx]

## Sheet: Sheet1
WFL heavy chain						WFL heavy chain
Residue number	Residue ID	Aggrescan3D	Spatial aggregation propensity	CamSol		Residue number	Residue ID	Aggrescan3D	Spatial aggregation propensity	CamSol
1	Q	0.5023	-0.19685	-0.87994		1	Q	-1.1543	-0.22315	-1.17617
2	V	0	-0.26185	-0.74406		2	S	0.2203	-0.21467	-0.49686
3	Q	-0.3107	-0.19126	-1.29392		3	V	1.4331	-0.13778	-0.82468
4	L	0	-0.0331	0		4	L	0	-0.12227	0
5	V	0.8629	-0.19332	-0.90558		5	T	0.1215	-0.15961	-0.48613
6	Q	0.1939	-0.02094	-0.01947		6	Q	0	-0.01727	0
7	S	0.1301	-0.17216	-0.07923		7	P	-0.6063	-0.03706	-0.04558
8	G	0.3913	-0.02402	-0.36511		8	P	-0.6391	-0.00807	-0.06466
9	A	0.5915	0.1443	-0.07295		9	S	-0.874	-0.13019	0.012167
10	-					10	-
11	E	0.6513	-0.15765	0.31262		11	V	-0.4124	-0.07072	-0.03722
12	V	1.5885	-0.09982	0.657579		12	S	-0.6761	0.24435	-0.29116
13	K	0	-0.26768	0		13	A	0	0.10324	-0.14525
14	K	-0.9305	-0.19478	0.99018		14	A	0	0.25856	-0.1934
15	P	-1.1873	-0.3759	0.847634		15	P	-0.9411	0.04309	0.223435
16	G	-0.9786	-0.59307	1.02865		16	G	-1.3799	-0.40429	0.149898
17	S	-1.0142	-0.57393	0.388639		17	Q	-2.0146	-0.23688	0.038087
18	S	-1.2356	-0.95028	-0.0785		18	K	-2.2751	-0.42934	-0.04632
19	V	-1.1851	-0.70683	0		19	V	0	-0.30159	0
20	K	-2.041	-0.63147	-0.2156		20	T	-0.6429	-0.248	-0.4533
21	V	0	-0.39237	0		21	I	0	-0.12266	0
22	S	-0.5014	-0.25145	-0.04417		22	S	-0.3718	-0.15361	-0.87322
23	C	0	-0.04077	0		23	C	0	-0.36898	0
24	K	-0.9004	-0.0398	-0.22632		24	S	-0.2017	-0.45434	0.067018
25	A	0	0.04325	0		25	G	-0.0896	-0.48481	0.011905
26	S	-0.2354	-0.09977	-0.26764		26	S	0	-0.6283	0.442907
27	G	0.0405	-0.01223	-0.18078		27	S	0	-0.73485	0.531286
28	G	-0.1929	-0.05157	-0.60348		28	S	-0.1915	-0.3	0.131215
29	T	0.6292	0.30467	-1.51932		29	D	0	-0.52888	0
30	F	2.3024	-0.10723	-0.02028		30	I	1.254	-0.72194	0
31	-					31	-
32	-					32	-
33	-					33	-
34	-					34	-
35	W	2.2899	0.48983	-1.6491		35	G	0.0166	-0.65024	0.083388
36	F	2.8741	0.74773	-2.41408		36	N	-0.847	-0.31586	-0.18394
37	G	1.293	0.40495	-0.73274		37	N	-1.431	-0.26579	0
38	A	0	0.13105	0		38	Y	0	-0.33742	-0.34468
39	F	0	0.02709	0		39	V	0	-0.31694	0
40	T	0	-0.00411	0		40	S	0	-0.1331	0
41	W	0	-0.02571	0		41	W	0	-0.18156	0
42	V	0	-0.0797	0		42	Y	0	-0.06623	0
43	R	0	-0.3761	0		43	Q	0	0.16126	-0.01409
44	Q	0	-0.05576	-0.01999		44	Q	0	0.0595	0
45	A	-0.9721	-0.28386	0.048484		45	L	-0.3327	0.00229	-0.05313
46	P	-1.3187	-0.15442	0.664594		46	P	-0.4348	-0.07259	0.024892
47	G	-1.5731	-0.14401	0.16362		47	G	-0.5247	0.24302	0.071939
48	Q	-1.7674	-0.39693	0.477407		48	T	0.0038	0.1126	0.183086
49	G	-1.0471	-0.36427	0.018996		49	A	0	-0.0444	0.005132
50	L	0	-0.19058	-0.00536		50	P	0	-0.04339	0
51	E	0	-0.43945	-0.12214		51	K	-0.0361	0.20587	-0.13849
52	W	0	-0.09154	0		52	L	0	-0.02668	0
53	M	0	-0.19032	0		53	L	0	-0.05349	0
54	G	0	-0.01185	0		54	I	0	-0.43071	0
55	G	0	0.1924	0		55	Y	-1.3142	-0.56743	0.038496
56	I	0.6409	0.16545	-0.07403		56	D	-1.6142	-0.20581	0.000517
57	I	0	0.84747	0		57	N	-1.9761	-0.48055	0.23559
58	P	0	0.33339	0		58	-
59	I	2.2261	0.70564	-1.49938		59	-
60	-					60	-
61	-					61	-
62	F	2.5234	1.10823	-1.08672		62	-
63	G	0.9261	0.43585	-0.95146		63	-
64	L	1.3105	0.5569	-0.57626		64	-
65	T	0.7358	0.1358	-0.7505		65	N	-2.1555	-0.57615	1.07694
66	N	0	0.04322	-0.02406		66	K	-2.9892	-0.55854	1.32314
67	L	0.3341	-0.23303	-0.03715		67	R	-3.0454	-0.82031	1.55118
68	A	-0.5152	-0.33048	-0.0129		68	P	-1.9735	-0.37776	0.178008
69	Q	-0.6275	-0.19275	0.009934		69	S	-1.1299	-0.18023	1.33006
70	N	-1.0719	-0.33898	0.173744		70	G	-0.406	-0.32185	1.23593
71	F	-0.9379	-0.83146	0		71	I	0.2993	-0.41853	0.38156
72	Q	-1.5536	-0.7896	-0.11132		72	P	0	-0.69245	0.428057
73	-					73	-
74	G	-1.4812	-0.7409	-0.28348		74	D	-2.5709	-0.71788	0.706368
75	R	-1.635	-0.9453	-0.1098		75	R	-2.9274	-0.593	0.109306
76	V	0	-0.56126	0		76	F	-1.6988	-0.61486	0
77	T	-0.4124	-0.37275	-1.0178		77	S	-0.8695	-0.85199	1.0618
78	I	0	-0.13969	0		78	G	-0.7431	-0.64347	0
79	T	-0.3701	-0.33118	-0.35047		79	S	-0.8111	-0.65771	0.528667
80	A	-0.3415	-0.19615	-0.17795		80	K	-1.2936	-0.57735	0.340894
81	D	-1.6448	-0.42258	0.015538		81	-
82	E	-1.8972	-0.04244	0.042651		82	-
83	S	-1.4777	-0.39477	0.700991		83	S	-1.0702	-0.51811	0.718487
84	T	-0.7864	-0.41201	0.427853		84	G	-0.8301	-0.65134	0.694979
85	S	0	-0.37372	-0.08539		85	T	-0.9644	-0.80752	0.379241
86	T	-0.994	-0.39788	0		86	S	-0.6283	-0.60633	-0.01477
87	V	0	-0.12345	0		87	A	0	-0.66781	0
88	Y	-0.3516	-0.42404	-0.12497		88	T	-0.4826	-0.5969	-0.26001
89	M	0	-0.38194	0		89	L	0	-0.29588	0
90	E	-1.6849	-0.53112	-0.17773		90	G	-0.9795	-0.5404	-0.13268
91	L	0	-0.77265	0		91	I	0	-0.53693	0
92	S	-1.462	-0.7147	0.180148		92	T	-1.7459	-0.80422	-0.29374
93	S	-1.4645	-0.67306	0.630654		93	G	-1.357	-0.5314	-0.09685
94	L	0	-0.79183	0		94	L	-0.564	-0.33398	0
95	R	-1.4186	-0.97322	1.19302		95	Q	0	-0.244	-0.04287
96	S	-1.2163	-0.68363	1.01414		96	T	-0.1468	-0.04544	0.335989
97	E	-1.5351	-0.88721	0.965184		97	G	-0.5976	-0.07468	0.437299
98	D	-2.1717	-0.80918	0		98	D	0	-0.15355	0
99	T	0	-0.49366	0.029229		99	E	-2.0059	-0.09784	0.22838
100	A	-0.3079	-0.20643	0		100	A	0	-0.16274	0
101	V	0	0.17361	-0.39008		101	D	-1.4448	-0.18447	0.045199
102	Y	0	0.00146	0		102	Y	0	-0.10761	0
103	Y	0	-0.0536	0		103	Y	0	-0.18215	0
104	C	0	-0.1241	0		104	C	0	-0.06753	0
105	A	0	-0.0187	0		105	G	0	0.04158	0
106	R	0	-0.13716	0.013757		106	T	0	-0.0429	0
107	S	0	0.01894	0		107	W	0	-0.08254	0
108	S	0	0.20207	0.0191		108	D	0.3654	0.11183	-0.00649
109	R	0	-0.08781	0.366359		109	S	0.3618	-0.16027	-0.08386
110	I	0.7223	0.56054	-0.05313		110	S	0.3596	-0.09532	-0.04754
111	Y	0	0.10319	-0.00023		111	-
111.2	D	0.0105	0.54531	0.035605		112	-
111.4	L	0.6235	0.89991	0.017216		113	L	1.5101	-0.0488	-0.09931
111.6	N	0.2431	0.54901	-0.03712		114	S	0	0.15211	-0.33644
111.8	P	0.4696	0.5709	-0.02171		115	A	0.3288	0.02463	-0.028
112	S	0.7126	0.29178	-0.29113		116	W	0	0.06035	0
112.2	L	1.6782	0.16134	-0.11618		117	V	0.3257	0.08288	-0.54089
112.4	T	1.1851	0.2528	-0.32053		118	F	0	0.01836	0
112.6	A	0	0.69388	0		119	G	0	0.06535	0
112.8	Y	0	0.07179	-0.06919		120	G	-1.0544	0.00924	-0.10701
113	Y	0	0.1039	0		121	G	-1.453	-0.16567	-0.05337
114	D	0	-0.23807	0		122	T	0	-0.13191	0
115	M	0	-0.05044	0		123	K	-2.2862	-0.28505	0.037801
116	D	0	-0.12323	-0.20383		124	L	0	-0.32759	0
117	V	0	-0.36782	-0.37885		125	T	-0.7442	0.04188	-0.2143
118	W	0.2091	-0.14346	0		126	V	0.0184	0.19272	-0.15836
119	G	0.027	-0.17491	-0.05284		127	L	0.0184	0.3539	-2.18187
120	Q	-0.1029	-0.09748	-0.95519
121	G	0.1241	0.03855	-0.36439
122	T	0	-0.07018	0
123	M	1.0985	0.31874	-0.42793
124	V	0	0.17237	0
125	T	0.1617	0.17022	-0.07894
126	V	0	-0.3532	0
127	S	-0.8662	-0.04588	0.118657
128	S	-0.8662	-0.32841	0.368897
			0.3539	-2.18187
